# Supplementary material for: In situ adaptation and ecological release facilitate the occupied niche expansion of a non‐native Madagascan day gecko in Florida
Source: Ecol Evol. 2021 Jun 23;11(14):9410–22. doi: 10.1002/ece3.7749 (PMC8293743; doi:10.1002/ece3.7749)
Supplement: Supplementary file 1 — Appendix S1 [file ECE3-11-9410-s004.xlsx]

## Sheet: Supp. 1
Appendix S1 Native-range occurrence data for the Madagascar giant day gecko Phelsuma grandis Gray 1870.
Latitude Decimal	Longitude Decimal	Reference
-14.3093	47.9157	Andreone, F., Vences, M., & Randrianirina, J. E. (2001). Patterns of amphibian and reptile diversity at Berara Forest (Sahamalaza Peninsula), NW Madagascar. Italian Journal of Zoology, 68(3), 235-241.
-14.3884	47.9358	Raselimanana A. , 1996 - Étude préliminaire de l'herpetofaune de la forêt près de la Baie de Sahamalaza dans l e Nord-Ouest de Madagascar. Unpubl. rep. to Wildlife Conservation Society and Association Européenne pour l'Etude et la Conservation des Lémuriens, Antananarivo, 7pp .
-14.3298	47.9627	Andreone, F., Vences, M., & Randrianirina, J. E. (2001). Patterns of amphibian and reptile diversity at Berara Forest (Sahamalaza Peninsula), NW Madagascar. Italian Journal of Zoology, 68(3), 235-241.
-13.75	48	Van Heygen, E (2004). The genus Phelsuma GRAY, 1825 on the Ampasindava peninsula, Madagascar. Phelsuma, 12, 99-117.
-14.2037	48.0831	Glaw, F., & Vences, M. (2007). A field guide to the amphibians and reptiles of Madagascar. Vences & Glaw.
-13.3034	48.1618	Andreone, F., Glaw, F., Nussbaum, R. A., Raxworthy, C. J., Vences, M., & Randrianirina, J. E. (2003). The amphibians and reptiles of Nosy Be (NW Madagascar) and nearby islands: a case study of diversity and conservation of an insular fauna. Journal of Natural History, 37(17), 2119-2149.
-13.3167	48.2167	Raxworthy, C. J., Ingram, C. M., Rabibisoa, N., & Pearson, R. G. (2007). Applications of ecological niche modeling for species delimitation: a review and empirical evaluation using day geckos (Phelsuma) from Madagascar. Systematic biology, 56(6), 907-923.
-14.8508	48.2264	Raxworthy, C. J., Ingram, C. M., Rabibisoa, N., & Pearson, R. G. (2007). Applications of ecological niche modeling for species delimitation: a review and empirical evaluation using day geckos (Phelsuma) from Madagascar. Systematic biology, 56(6), 907-923.
-13.4832	48.2365	Glaw, F., & Vences, M. (2007). A field guide to the amphibians and reptiles of Madagascar. Vences & Glaw.
-13.3997	48.2676	Andreone, F., Glaw, F., Nussbaum, R. A., Raxworthy, C. J., Vences, M., & Randrianirina, J. E. (2003). The amphibians and reptiles of Nosy Be (NW Madagascar) and nearby islands: a case study of diversity and conservation of an insular fauna. Journal of Natural History, 37(17), 2119-2149.
-14.0667	48.2833	Raxworthy, C. J., Ingram, C. M., Rabibisoa, N., & Pearson, R. G. (2007). Applications of ecological niche modeling for species delimitation: a review and empirical evaluation using day geckos (Phelsuma) from Madagascar. Systematic biology, 56(6), 907-923.
-14.0667	48.3	Raxworthy, C. J., Ingram, C. M., Rabibisoa, N., & Pearson, R. G. (2007). Applications of ecological niche modeling for species delimitation: a review and empirical evaluation using day geckos (Phelsuma) from Madagascar. Systematic biology, 56(6), 907-923.
-13.4	48.3	Raxworthy, C. J., Ingram, C. M., Rabibisoa, N., & Pearson, R. G. (2007). Applications of ecological niche modeling for species delimitation: a review and empirical evaluation using day geckos (Phelsuma) from Madagascar. Systematic biology, 56(6), 907-923.
-13.7833	48.3167	Raxworthy, C. J., Ingram, C. M., Rabibisoa, N., & Pearson, R. G. (2007). Applications of ecological niche modeling for species delimitation: a review and empirical evaluation using day geckos (Phelsuma) from Madagascar. Systematic biology, 56(6), 907-923.
-13.4088	48.3184	Andreone, F., Glaw, F., Nussbaum, R. A., Raxworthy, C. J., Vences, M., & Randrianirina, J. E. (2003). The amphibians and reptiles of Nosy Be (NW Madagascar) and nearby islands: a case study of diversity and conservation of an insular fauna. Journal of Natural History, 37(17), 2119-2149.
-13.4115	48.3374	Andreone, F., Glaw, F., Nussbaum, R. A., Raxworthy, C. J., Vences, M., & Randrianirina, J. E. (2003). The amphibians and reptiles of Nosy Be (NW Madagascar) and nearby islands: a case study of diversity and conservation of an insular fauna. Journal of Natural History, 37(17), 2119-2149.
-13.4726	48.3474	Andreone, F., Glaw, F., Nussbaum, R. A., Raxworthy, C. J., Vences, M., & Randrianirina, J. E. (2003). The amphibians and reptiles of Nosy Be (NW Madagascar) and nearby islands: a case study of diversity and conservation of an insular fauna. Journal of Natural History, 37(17), 2119-2149.
-13.5333	48.35	Raxworthy, C. J., Ingram, C. M., Rabibisoa, N., & Pearson, R. G. (2007). Applications of ecological niche modeling for species delimitation: a review and empirical evaluation using day geckos (Phelsuma) from Madagascar. Systematic biology, 56(6), 907-923.
-14.012	48.3793	Glaw, F., & Vences, M. (2007). A field guide to the amphibians and reptiles of Madagascar. Vences & Glaw.
-14.7943	48.406	Raxworthy, C. J., Ingram, C. M., Rabibisoa, N., & Pearson, R. G. (2007). Applications of ecological niche modeling for species delimitation: a review and empirical evaluation using day geckos (Phelsuma) from Madagascar. Systematic biology, 56(6), 907-923.
-13.6738	48.4532	Glaw, F., & Vences, M. (2007). A field guide to the amphibians and reptiles of Madagascar. Vences & Glaw.
-13.753	48.5164	Glaw, F., & Vences, M. (2007). A field guide to the amphibians and reptiles of Madagascar. Vences & Glaw.
-13.9833	48.6	Raxworthy, C. J., Ingram, C. M., Rabibisoa, N., & Pearson, R. G. (2007). Applications of ecological niche modeling for species delimitation: a review and empirical evaluation using day geckos (Phelsuma) from Madagascar. Systematic biology, 56(6), 907-923.
-13.7212	48.6551	Pearson, R. G., & Raxworthy, C. J. (2009). The evolution of local endemism in Madagascar: watershed versus climatic gradient hypotheses evaluated by null biogeographic models. Evolution, 63(4), 959-967.
-13.8655	48.8198	Pearson, R. G., & Raxworthy, C. J. (2009). The evolution of local endemism in Madagascar: watershed versus climatic gradient hypotheses evaluated by null biogeographic models. Evolution, 63(4), 959-967.
-13.1979	49.0495	Glaw, F., & Vences, M. (2007). A field guide to the amphibians and reptiles of Madagascar. Vences & Glaw.
-13.1917	49.05	Raxworthy, C. J., Ingram, C. M., Rabibisoa, N., & Pearson, R. G. (2007). Applications of ecological niche modeling for species delimitation: a review and empirical evaluation using day geckos (Phelsuma) from Madagascar. Systematic biology, 56(6), 907-923.
-12.9715	49.0668	A.F.A. Hawkins, P. Chapman, J.U. Ganzhorn, Q.M.C. Bloxam, S.C. Barlow, S.J. Tonge. 1990. Vertebrate conservation in Ankarana special reserve, Northern Madagascar. Biological Conservation 54:83-110
-12.925	49.1	Raxworthy, C. J., Ingram, C. M., Rabibisoa, N., & Pearson, R. G. (2007). Applications of ecological niche modeling for species delimitation: a review and empirical evaluation using day geckos (Phelsuma) from Madagascar. Systematic biology, 56(6), 907-923.
-12.9083	49.1095	A.F.A. Hawkins, P. Chapman, J.U. Ganzhorn, Q.M.C. Bloxam, S.C. Barlow, S.J. Tonge. 1990. Vertebrate conservation in Ankarana special reserve, Northern Madagascar. Biological Conservation 54:83-110
-12.8935	49.1159	A.F.A. Hawkins, P. Chapman, J.U. Ganzhorn, Q.M.C. Bloxam, S.C. Barlow, S.J. Tonge. 1990. Vertebrate conservation in Ankarana special reserve, Northern Madagascar. Biological Conservation 54:83-110
-12.6167	49.15	Raxworthy, C. J., Ingram, C. M., Rabibisoa, N., & Pearson, R. G. (2007). Applications of ecological niche modeling for species delimitation: a review and empirical evaluation using day geckos (Phelsuma) from Madagascar. Systematic biology, 56(6), 907-923.
-12.5383	49.1667	Raxworthy, C. J., Ingram, C. M., Rabibisoa, N., & Pearson, R. G. (2007). Applications of ecological niche modeling for species delimitation: a review and empirical evaluation using day geckos (Phelsuma) from Madagascar. Systematic biology, 56(6), 907-923.
-12.537	49.1675	Raxworthy, C. J., & Nussbaum, R. A. (1994). A rainforest survey of amphibians, reptiles and small mammals at Montagne d'Ambre, Madagascar. Biological Conservation, 69(1), 65-73.
-12.4888	49.1713	Raxworthy, C. J., & Nussbaum, R. A. (1994). A rainforest survey of amphibians, reptiles and small mammals at Montagne d'Ambre, Madagascar. Biological Conservation, 69(1), 65-73.
-12.4867	49.1717	Raxworthy, C. J., Ingram, C. M., Rabibisoa, N., & Pearson, R. G. (2007). Applications of ecological niche modeling for species delimitation: a review and empirical evaluation using day geckos (Phelsuma) from Madagascar. Systematic biology, 56(6), 907-923.
-12.746	49.2348	Glaw, F., & Vences, M. (2007). A field guide to the amphibians and reptiles of Madagascar. Vences & Glaw.
-12.2667	49.2833	Raxworthy, C. J., Ingram, C. M., Rabibisoa, N., & Pearson, R. G. (2007). Applications of ecological niche modeling for species delimitation: a review and empirical evaluation using day geckos (Phelsuma) from Madagascar. Systematic biology, 56(6), 907-923.
-12.2776	49.298	Glaw, F., & Vences, M. (2007). A field guide to the amphibians and reptiles of Madagascar. Vences & Glaw.
-12.3	49.3167	Raxworthy, C. J., Ingram, C. M., Rabibisoa, N., & Pearson, R. G. (2007). Applications of ecological niche modeling for species delimitation: a review and empirical evaluation using day geckos (Phelsuma) from Madagascar. Systematic biology, 56(6), 907-923.
-12.3297	49.3418	D’Cruze, N., Kumar, S. (2011). Effects of anthropogernic activities on lizard communities in northern Madagascar. Animal Conservation. 14:542-553
-12.3293	49.3436	D’Cruze, N. E. I. L., Sabel, J., Green, K., Dawson, J., Gardner, C., Robinson, J., ... & Glaw, F. (2007). The first comprehensive survey of amphibians and reptiles at Montagne des Français, Madagascar. Herpetological Conservation and Biology, 2(2), 87-99.
-12.2693	49.3486	Glaw, F., & Vences, M. (2007). A field guide to the amphibians and reptiles of Madagascar. Vences & Glaw.
-12.3431	49.3536	D’Cruze, N., Kumar, S. (2011). Effects of anthropogernic activities on lizard communities in northern Madagascar. Animal Conservation. 14:542-552
-12.3352	49.356	D’Cruze, N., Kumar, S. (2011). Effects of anthropogernic activities on lizard communities in northern Madagascar. Animal Conservation. 14:542-554
-12.3294	49.3673	D'CRUZE, N. E. I. L., Sabel, J., Dawson, J., & Kumar, S. (2009). THE INFLUENCE OF HABITAT TYPE AND STRUCTURE ON THE ABUNDANCE OF PHELSUMA MADAGASCARIENSIS GRANDIS. Herpetological Conservation and Biology, 4(1), 55-61.
-12.3294	49.3673	D’Cruze, N. E. I. L., Sabel, J., Green, K., Dawson, J., Gardner, C., Robinson, J., ... & Glaw, F. (2007). The first comprehensive survey of amphibians and reptiles at Montagne des Français, Madagascar. Herpetological Conservation and Biology, 2(2), 87-99.
-12.3294	49.3673	D’Cruze, N. E. I. L., Sabel, J., Green, K., Dawson, J., Gardner, C., Robinson, J., ... & Glaw, F. (2007). The first comprehensive survey of amphibians and reptiles at Montagne des Français, Madagascar. Herpetological Conservation and Biology, 2(2), 87-99.
-12.3294	49.3673	D’Cruze, N. E. I. L., Sabel, J., Green, K., Dawson, J., Gardner, C., Robinson, J., ... & Glaw, F. (2007). The first comprehensive survey of amphibians and reptiles at Montagne des Français, Madagascar. Herpetological Conservation and Biology, 2(2), 87-99.
-12.3294	49.3673	D’Cruze, N. E. I. L., Sabel, J., Green, K., Dawson, J., Gardner, C., Robinson, J., ... & Glaw, F. (2007). The first comprehensive survey of amphibians and reptiles at Montagne des Français, Madagascar. Herpetological Conservation and Biology, 2(2), 87-99.
-18.0668	49.3833	Dubos, N., Piludu, N., Andriantsimanarilafy, R. R., Randrianantoandro, J. C., & Andreone, F. New findings of Phelsuma grandis and P. laticauda (Sauria: Gekkonidae) at the southern edge of the range of the endangered Phelsuma serraticauda in eastern Madagascar.
-18.0959	49.3968	Pearson, R. G., & Raxworthy, C. J. (2009). The evolution of local endemism in Madagascar: watershed versus climatic gradient hypotheses evaluated by null biogeographic models. Evolution, 63(4), 959-967.
-18.1677	49.4031	Dubos, N., Piludu, N., Andriantsimanarilafy, R. R., Randrianantoandro, J. C., & Andreone, F. New findings of Phelsuma grandis and P. laticauda (Sauria: Gekkonidae) at the southern edge of the range of the endangered Phelsuma serraticauda in eastern Madagascar.
-12.8333	49.5	Raxworthy, C. J., Ingram, C. M., Rabibisoa, N., & Pearson, R. G. (2007). Applications of ecological niche modeling for species delimitation: a review and empirical evaluation using day geckos (Phelsuma) from Madagascar. Systematic biology, 56(6), 907-923.
-13.4377	49.7183	Pearson, R. G., & Raxworthy, C. J. (2009). The evolution of local endemism in Madagascar: watershed versus climatic gradient hypotheses evaluated by null biogeographic models. Evolution, 63(4), 959-967.
-14.4413	49.7391	Glaw, F., & Vences, M. (2007). A field guide to the amphibians and reptiles of Madagascar. Vences & Glaw.
-14.4417	49.7833	Raxworthy, C. J., Ingram, C. M., Rabibisoa, N., & Pearson, R. G. (2007). Applications of ecological niche modeling for species delimitation: a review and empirical evaluation using day geckos (Phelsuma) from Madagascar. Systematic biology, 56(6), 907-923.
-14.4667	49.8	Raxworthy, C. J., Ingram, C. M., Rabibisoa, N., & Pearson, R. G. (2007). Applications of ecological niche modeling for species delimitation: a review and empirical evaluation using day geckos (Phelsuma) from Madagascar. Systematic biology, 56(6), 907-923.
-13.5327	49.8659	Pearson, R. G., & Raxworthy, C. J. (2009). The evolution of local endemism in Madagascar: watershed versus climatic gradient hypotheses evaluated by null biogeographic models. Evolution, 63(4), 959-967.
-13.4917	49.8667	Pearson, R. G., & Raxworthy, C. J. (2009). The evolution of local endemism in Madagascar: watershed versus climatic gradient hypotheses evaluated by null biogeographic models. Evolution, 63(4), 959-967.
-13.0392	49.9233	Pearson, R. G., & Raxworthy, C. J. (2009). The evolution of local endemism in Madagascar: watershed versus climatic gradient hypotheses evaluated by null biogeographic models. Evolution, 63(4), 959-967.
-13.6228	49.9985	Pearson, R. G., & Raxworthy, C. J. (2009). The evolution of local endemism in Madagascar: watershed versus climatic gradient hypotheses evaluated by null biogeographic models. Evolution, 63(4), 959-967.
-13.35	50	Raxworthy, C. J., Ingram, C. M., Rabibisoa, N., & Pearson, R. G. (2007). Applications of ecological niche modeling for species delimitation: a review and empirical evaluation using day geckos (Phelsuma) from Madagascar. Systematic biology, 56(6), 907-923.
-14.2137	50.0481	Glaw, F., & Vences, M. (2007). A field guide to the amphibians and reptiles of Madagascar. Vences & Glaw.
-14.1146	50.1025	Glaw, F., & Vences, M. (2007). A field guide to the amphibians and reptiles of Madagascar. Vences & Glaw.
-14.2653	50.1645	Glaw, F., & Vences, M. (2007). A field guide to the amphibians and reptiles of Madagascar. Vences & Glaw.
-15.95	50.2167	Raxworthy, C. J., Ingram, C. M., Rabibisoa, N., & Pearson, R. G. (2007). Applications of ecological niche modeling for species delimitation: a review and empirical evaluation using day geckos (Phelsuma) from Madagascar. Systematic biology, 56(6), 907-923.
-14.7605	50.2179	Glaw, F., & Vences, M. (2007). A field guide to the amphibians and reptiles of Madagascar. Vences & Glaw.
-14.9036	50.2793	Glaw, F., & Vences, M. (2007). A field guide to the amphibians and reptiles of Madagascar. Vences & Glaw.
-15.25	50.4833	Raxworthy, C. J., Ingram, C. M., Rabibisoa, N., & Pearson, R. G. (2007). Applications of ecological niche modeling for species delimitation: a review and empirical evaluation using day geckos (Phelsuma) from Madagascar. Systematic biology, 56(6), 907-923.
-15.2657	50.4846	Glaw, F., & Vences, M. (2007). A field guide to the amphibians and reptiles of Madagascar. Vences & Glaw.
