# Supplementary material for: In situ adaptation and ecological release facilitate the occupied niche expansion of a non‐native Madagascan day gecko in Florida
Source: Ecol Evol. 2021 Jun 23;11(14):9410–22. doi: 10.1002/ece3.7749 (PMC8293743; doi:10.1002/ece3.7749)
Supplement: Supplementary file 2 — Appendix S2 [file ECE3-11-9410-s005.xlsx]

## Sheet: Supp. 2
Appendix S2 Florida occurrence data for the Madagascar giant day gecko Phelsuma grandis Gray 1870.
Latitude Decimal	Longitude Decimal	Observer(s)/collector(s)	Source	FLMNH Catalog Number (if applicable)	Notes
24.5481	-81.7885	Krysko, Kenneth; Stabile, Jennifer; Borgia, Andrew	Florida Museum of Natural History records	154197
24.5482	-81.7892	Borgia, Andrew	Florida Museum of Natural History records	154198
24.5482	-81.7883	Krysko, Kenneth; MacKenzie-Krysko, Claudia	Florida Museum of Natural History records	165861
24.549	-81.789	Fieldsend, Thomas	Thomas William Fieldsend field data	N/A
24.5528	-81.7873	Rose, Phyllis	Florida Museum of Natural History records	152814
24.554	-81.79	Fieldsend, Thomas	Thomas William Fieldsend field data	N/A
24.554	-81.79	Fieldsend, Thomas	Thomas William Fieldsend field data	N/A
24.554	-81.79	Fieldsend, Thomas	Thomas William Fieldsend field data	N/A
24.5566	-81.805	Borgia, Andrew	Florida Museum of Natural History records	174742
24.6	-81.67	Fieldsend, Thomas	Thomas William Fieldsend field data	N/A
24.6	-81.67	Fieldsend, Thomas	Thomas William Fieldsend field data	N/A
24.6	-81.67	Fieldsend, Thomas	Thomas William Fieldsend field data	N/A
24.6218	-81.5929	Gimson, Pam	Florida Museum of Natural History records	159376
24.623	-81.592	Fieldsend, Thomas	Thomas William Fieldsend field data	N/A
24.623	-81.593	Fieldsend, Thomas	Thomas William Fieldsend field data	N/A
24.623	-81.592	Fieldsend, Thomas	Thomas William Fieldsend field data	N/A
24.649	-81.478	Fieldsend, Thomas	Thomas William Fieldsend field data	N/A
24.649	-81.478	Fieldsend, Thomas	Thomas William Fieldsend field data	N/A
24.651	-81.405	Fieldsend, Thomas	Thomas William Fieldsend field data	N/A
24.651	-81.405	Fieldsend, Thomas	Thomas William Fieldsend field data	N/A
24.651	-81.405	Fieldsend, Thomas	Thomas William Fieldsend field data	N/A
24.651	-81.405	Fieldsend, Thomas	Thomas William Fieldsend field data	N/A
24.6513	-81.4052	Krysko, Kenneth	Florida Museum of Natural History records	168536
24.6513	-81.4052	Krysko, Kenneth	Florida Museum of Natural History records	168537
24.6513	-81.4052	Krysko, Kenneth	Florida Museum of Natural History records	168538
24.6515	-81.4045	Krysko, Kenneth; Smith, Catherine; Borgia, Andrew	Florida Museum of Natural History records	165521
24.652	-81.405	Fieldsend, Thomas	Thomas William Fieldsend field data	N/A
24.6602	-81.4746	Martinez, Angie	Florida Museum of Natural History records	175808
24.668	-81.526	Fieldsend, Thomas	Thomas William Fieldsend field data	N/A
24.6683	-81.5277	Borgia, Andrew	Florida Museum of Natural History records	155282
24.669	-81.527	Fieldsend, Thomas	Thomas William Fieldsend field data	N/A
24.669	-81.527	Fieldsend, Thomas	Thomas William Fieldsend field data	N/A
24.67	-81.369	Fieldsend, Thomas	Thomas William Fieldsend field data	N/A
24.672	-81.534	Fieldsend, Thomas	Thomas William Fieldsend field data	N/A
24.6736	-81.3883	Krysko, Kenneth; MacKenzie-Krysko, Claudia; Butchart, Harrison	Florida Museum of Natural History records	175786
24.6737	-81.388	Krysko, Kenneth; MacKenzie-Krysko, Claudia	Florida Museum of Natural History records	175602
24.6737	-81.3879	Krysko, Kenneth; MacKenzie-Krysko, Claudia; Butchart, Harrison	Florida Museum of Natural History records	175891
24.6738	-81.3675	Martinez, Angie	Florida Museum of Natural History records	171686
24.6738	-81.3879	Krysko, Kenneth; Sheehy, Coleman	Florida Museum of Natural History records	130735
24.6738	-81.3879	Krysko, Kenneth; Sheehy, Coleman	Florida Museum of Natural History records	130736
24.6738	-81.3879	Krysko, Kenneth; Sheehy, Coleman	Florida Museum of Natural History records	130737
24.6738	-81.3879	Krysko, Kenneth; Sheehy, Coleman	Florida Museum of Natural History records	131553
24.6738	-81.3879	Krysko, Kenneth; Sheehy, Coleman	Florida Museum of Natural History records	131554
24.6738	-81.3879	Krysko, Kenneth; Sheehy, Coleman	Florida Museum of Natural History records	131555
24.6738	-81.3879	Krysko, Kenneth; Hooper, A.	Florida Museum of Natural History records	132483
24.6738	-81.3879	Krysko, Kenneth; Hooper, A.	Florida Museum of Natural History records	132484
24.6738	-81.3879	Krysko, Kenneth; Hooper, A.	Florida Museum of Natural History records	132485
24.6738	-81.3879	Krysko, Kenneth; Hooper, A.	Florida Museum of Natural History records	132486
24.6738	-81.3879	Krysko, Kenneth; Hooper, A.	Florida Museum of Natural History records	132487
24.6738	-81.3879	Krysko, Kenneth; Hooper, A.	Florida Museum of Natural History records	132488
24.6738	-81.3879	Krysko, Kenneth; Hooper, A.	Florida Museum of Natural History records	132489
24.6738	-81.3879	Krysko, Kenneth; Hooper, A.	Florida Museum of Natural History records	132490
24.6738	-81.3879	Krysko, Kenneth; Hooper, A.	Florida Museum of Natural History records	132491
24.6738	-81.3879	Krysko, Kenneth; Hooper, A.	Florida Museum of Natural History records	132492
24.6738	-81.3879	Krysko, Kenneth; Hooper, A.	Florida Museum of Natural History records	132493
24.6738	-81.3879	Krysko, Kenneth	Florida Museum of Natural History records	133832
24.6738	-81.3879	Krysko, Kenneth; Hooper, A.	Florida Museum of Natural History records	133938
24.6738	-81.3879	Krysko, Kenneth; Hooper, A.	Florida Museum of Natural History records	133939
24.6738	-81.3879	Krysko, Kenneth; Hooper, A.	Florida Museum of Natural History records	133940
24.6738	-81.3879	Krysko, Kenneth; Hooper, A.	Florida Museum of Natural History records	133941
24.6738	-81.3879	Krysko, Kenneth; Hooper, A.	Florida Museum of Natural History records	133942
24.6738	-81.3879	Krysko, Kenneth; Hooper, A.	Florida Museum of Natural History records	133943
24.6738	-81.3879	Krysko, Kenneth	Florida Museum of Natural History records	137803
24.6738	-81.3879	Krysko, Kenneth	Florida Museum of Natural History records	141813
24.6738	-81.3879	Krysko, Kenneth	Florida Museum of Natural History records	135046
24.6738	-81.3879	Krysko, Kenneth	Florida Museum of Natural History records	135078
24.6738	-81.3879	Krysko, Kenneth	Florida Museum of Natural History records	135079
24.6738	-81.3879	Krysko, Kenneth	Florida Museum of Natural History records	135080
24.6738	-81.3879	Krysko, Kenneth; Hooper, A.	Florida Museum of Natural History records	137342
24.6738	-81.3879	Krysko, Kenneth	Florida Museum of Natural History records	137725
24.6738	-81.3879	Krysko, Kenneth; Reppas, Anthony; Borgia, Andrew	Florida Museum of Natural History records	143393
24.6738	-81.3879		Florida Museum of Natural History records	141605
24.6738	-81.3879		Florida Museum of Natural History records	143394
24.6738	-81.3879		Florida Museum of Natural History records	150114
24.6738	-81.3879	Krysko, Kenneth	Florida Museum of Natural History records	152924
24.6738	-81.3879	Krysko, Kenneth; MacKenzie-Krysko, Claudia	Florida Museum of Natural History records	170111
24.6738	-81.3879	Krysko, Kenneth; MacKenzie-Krysko, Claudia	Florida Museum of Natural History records	170112
24.6738	-81.3879	Krysko, Kenneth; MacKenzie-Krysko, Claudia	Florida Museum of Natural History records	170113
24.6738	-81.3879	Krysko, Kenneth; MacKenzie-Krysko, Claudia	Florida Museum of Natural History records	170114
24.6738	-81.3879	Krysko, Kenneth; MacKenzie-Krysko, Claudia	Florida Museum of Natural History records	170115
24.6738	-81.3879	Krysko, Kenneth; MacKenzie-Krysko, Claudia	Florida Museum of Natural History records	170116
24.6738	-81.3879	Krysko, Kenneth; MacKenzie-Krysko, Claudia	Florida Museum of Natural History records	170203
24.6738	-81.3879	Krysko, Kenneth; MacKenzie-Krysko, Claudia	Florida Museum of Natural History records	170204
24.6738	-81.3879	Krysko, Kenneth; MacKenzie-Krysko, Claudia	Florida Museum of Natural History records	172787
24.6738	-81.3879	Krysko, Kenneth; MacKenzie-Krysko, Claudia	Florida Museum of Natural History records	175610
24.6738	-81.3879	Krysko, Kenneth; MacKenzie-Krysko, Claudia	Florida Museum of Natural History records	175611
24.6738	-81.3879	Krysko, Kenneth; MacKenzie-Krysko, Claudia	Florida Museum of Natural History records	175612
24.6739	-81.3883	Krysko, Kenneth; MacKenzie-Krysko, Claudia	Florida Museum of Natural History records	175606
24.6741	-81.3683	Hobbs, Jeanette	Florida Museum of Natural History records	140503
24.6741	-81.3683	Hobbs, Jeanette	Florida Museum of Natural History records	140722
24.675	-81.363	Fieldsend, Thomas	Thomas William Fieldsend field data	N/A
24.6755	-81.3942	Krysko, Kenneth; Sheehy, Coleman; Borgia, Andrew	Florida Museum of Natural History records	141776
24.6755	-81.3942	Krysko, Kenneth; Stabile, Jennifer; Borgia, Andrew	Florida Museum of Natural History records	157089
24.6755	-81.3942		Florida Museum of Natural History records	151519
24.6755	-81.3942		Florida Museum of Natural History records	152323
24.6755	-81.3942	Krysko, Kenneth; MacKenzie-Krysko, Claudia; Irschick, Duncan	Florida Museum of Natural History records	170161
24.6755	-81.3942	Krysko, Kenneth; MacKenzie-Krysko, Claudia; Irschick, Duncan	Florida Museum of Natural History records	170162
24.6755	-81.3942	Krysko, Kenneth; MacKenzie-Krysko, Claudia; Irschick, Duncan	Florida Museum of Natural History records	170163
24.676	-81.3944	Krysko, Kenneth; Krysko, Leonard; Borgia, Andrew	Florida Museum of Natural History records	166592
24.676	-81.3944	Krysko, Kenneth; Krysko, Leonard; Borgia, Andrew	Florida Museum of Natural History records	166593
24.676	-81.3944	Krysko, Kenneth; Krysko, Leonard; Borgia, Andrew	Florida Museum of Natural History records	166594
24.676	-81.3944	Krysko, Kenneth; Krysko, Leonard; Borgia, Andrew	Florida Museum of Natural History records	173990
24.676	-81.369	Fieldsend, Thomas	Thomas William Fieldsend field data	N/A
24.676	-81.369	Fieldsend, Thomas	Thomas William Fieldsend field data	N/A
24.676	-81.369	Fieldsend, Thomas	Thomas William Fieldsend field data	N/A
24.676	-81.368	Fieldsend, Thomas	Thomas William Fieldsend field data	N/A
24.6782	-81.3945	Krysko, Kenneth; MacKenzie-Krysko, Claudia; Irschick, Duncan	Florida Museum of Natural History records	170169
24.6784	-81.392	Krysko, Kenneth; MacKenzie-Krysko, Claudia; Irschick, Duncan	Florida Museum of Natural History records	170164
24.6787	-81.3945	Krysko, Kenneth; MacKenzie-Krysko, Claudia; Irschick, Duncan	Florida Museum of Natural History records	170167
24.6787	-81.3945	Krysko, Kenneth; MacKenzie-Krysko, Claudia; Irschick, Duncan	Florida Museum of Natural History records	170168
24.6787	-81.3934	Krysko, Kenneth; MacKenzie-Krysko, Claudia; Irschick, Duncan	Florida Museum of Natural History records	170165
24.6809	-81.3932		Florida Museum of Natural History records	171441
24.6809	-81.3932	Krysko, Kenneth; Irschick, Duncan	Florida Museum of Natural History records	170180
24.6809	-81.3932	Krysko, Kenneth; Irschick, Duncan	Florida Museum of Natural History records	170181
24.6809	-81.3932	Krysko, Kenneth; Irschick, Duncan	Florida Museum of Natural History records	170182
24.6809	-81.3932	Krysko, Kenneth; Irschick, Duncan	Florida Museum of Natural History records	170183
24.6809	-81.3932	Krysko, Kenneth; Irschick, Duncan	Florida Museum of Natural History records	170184
24.6809	-81.3932	Krysko, Kenneth; Irschick, Duncan	Florida Museum of Natural History records	170185
24.6809	-81.3932	Krysko, Kenneth; Irschick, Duncan	Florida Museum of Natural History records	170186
24.6809	-81.3932	Krysko, Kenneth; Irschick, Duncan	Florida Museum of Natural History records	170187
24.6809	-81.3932	Krysko, Kenneth; Irschick, Duncan	Florida Museum of Natural History records	170188
24.6809	-81.3932	Krysko, Kenneth; Irschick, Duncan	Florida Museum of Natural History records	170189
24.6809	-81.3932	Krysko, Kenneth; Irschick, Duncan	Florida Museum of Natural History records	170191
24.6809	-81.3932	Krysko, Kenneth; Irschick, Duncan	Florida Museum of Natural History records	170190
24.6817	-81.3936	Krysko, Kenneth; Irschick, Duncan	Florida Museum of Natural History records	170205
24.682	-81.3939	Krysko, Kenneth; Smith, Catherine; Borgia, Andrew	Florida Museum of Natural History records	165540
24.683	-81.3945	Krysko, Kenneth; Borgia, Andrew	Florida Museum of Natural History records	168548
24.7068	-81.0975	May, Carl	Florida Museum of Natural History records	150187
24.7068	-81.0974	Krysko, Kenneth; MacKenzie-Krysko, Claudia; Irschick, Duncan	Florida Museum of Natural History records	170156
24.707	-81.097	Fieldsend, Thomas	Thomas William Fieldsend field data	N/A
24.707	-81.097	Fieldsend, Thomas	Thomas William Fieldsend field data	N/A
24.707	-81.097	Fieldsend, Thomas	Thomas William Fieldsend field data	N/A
24.707	-81.097	Fieldsend, Thomas	Thomas William Fieldsend field data	N/A
24.707	-81.097	Fieldsend, Thomas	Thomas William Fieldsend field data	N/A
24.707	-81.098	Fieldsend, Thomas	Thomas William Fieldsend field data	N/A
24.707	-81.0974	Krysko, Kenneth; MacKenzie-Krysko, Claudia; Irschick, Duncan	Florida Museum of Natural History records	170154
24.707	-81.0974	Krysko, Kenneth; MacKenzie-Krysko, Claudia; Irschick, Duncan	Florida Museum of Natural History records	170157
24.707	-81.0974	Krysko, Kenneth; MacKenzie-Krysko, Claudia; Irschick, Duncan	Florida Museum of Natural History records	170158
24.7071	-81.0976	Lake, Stan	Florida Museum of Natural History records	150102
24.7071	-81.0976	Lake, Stan	Florida Museum of Natural History records	150103
24.7071	-81.0976	Lake, Stan	Florida Museum of Natural History records	150104
24.7071	-81.0976	May, Carl	Florida Museum of Natural History records	150105
24.7071	-81.0976	Krysko, Kenneth; Smith, Catherine; Borgia, Andrew	Florida Museum of Natural History records	151364
24.7071	-81.0976	Krysko, Kenneth; Borgia, Andrew; Burgess, Joseph	Florida Museum of Natural History records	153710
24.7071	-81.0976	Krysko, Kenneth; Borgia, Andrew	Florida Museum of Natural History records	168524
24.7071	-81.0976	Krysko, Kenneth; Borgia, Andrew	Florida Museum of Natural History records	168525
24.7072	-81.0974	Krysko, Kenneth; MacKenzie-Krysko, Claudia; Irschick, Duncan	Florida Museum of Natural History records	170150
24.7072	-81.0974	Krysko, Kenneth; MacKenzie-Krysko, Claudia; Irschick, Duncan	Florida Museum of Natural History records	170152
24.7072	-81.0974	Krysko, Kenneth; MacKenzie-Krysko, Claudia; Irschick, Duncan	Florida Museum of Natural History records	170153
24.7072	-81.0974	Krysko, Kenneth; MacKenzie-Krysko, Claudia; Irschick, Duncan	Florida Museum of Natural History records	170155
24.7072	-81.0974	Krysko, Kenneth; MacKenzie-Krysko, Claudia; Irschick, Duncan	Florida Museum of Natural History records	170172
24.708	-81.098	Fieldsend, Thomas	Thomas William Fieldsend field data	N/A
24.716	-81.084	Fieldsend, Thomas	Thomas William Fieldsend field data	N/A
24.716	-81.084	Fieldsend, Thomas	Thomas William Fieldsend field data	N/A
24.716	-81.084	Fieldsend, Thomas	Thomas William Fieldsend field data	N/A
24.716	-81.084	Fieldsend, Thomas	Thomas William Fieldsend field data	N/A
24.716	-81.084	Fieldsend, Thomas	Thomas William Fieldsend field data	N/A
24.716	-81.084	Fieldsend, Thomas	Thomas William Fieldsend field data	N/A
24.7266	-81.0188	Grimes, Charlene	Florida Museum of Natural History records	171689
24.7267	-81.3988	Grau, Randy	Florida Museum of Natural History records	141515
24.741	-80.998	Fieldsend, Thomas	Thomas William Fieldsend field data	N/A
24.741	-80.998	Fieldsend, Thomas	Thomas William Fieldsend field data	N/A
24.741	-80.998	Fieldsend, Thomas	Thomas William Fieldsend field data	N/A
24.741	-80.9977	Fieldsend, Thomas	Thomas William Fieldsend field data	N/A
24.741	-80.998	Fieldsend, Thomas	Thomas William Fieldsend field data	N/A
24.741	-80.998	Fieldsend, Thomas	Thomas William Fieldsend field data	N/A
24.741	-80.998	Fieldsend, Thomas	Thomas William Fieldsend field data	N/A
24.741	-80.999	Fieldsend, Thomas	Thomas William Fieldsend field data	N/A
24.742	-80.996	Fieldsend, Thomas	Thomas William Fieldsend field data	N/A
24.742	-80.996	Fieldsend, Thomas	Thomas William Fieldsend field data	N/A
24.742	-80.996	Fieldsend, Thomas	Thomas William Fieldsend field data	N/A
24.742	-80.996	Fieldsend, Thomas	Thomas William Fieldsend field data	N/A
24.762	-80.955	Fieldsend, Thomas	Thomas William Fieldsend field data	N/A
24.762	-80.956	Fieldsend, Thomas	Thomas William Fieldsend field data	N/A
24.763	-80.955	Fieldsend, Thomas	Thomas William Fieldsend field data	N/A
24.763	-80.955	Fieldsend, Thomas	Thomas William Fieldsend field data	N/A
24.763	-80.955	Fieldsend, Thomas	Thomas William Fieldsend field data	N/A
24.763	-80.955	Fieldsend, Thomas	Thomas William Fieldsend field data	N/A
24.765	-80.9488	Krysko, Kenneth; Hooper, A.	Florida Museum of Natural History records	132481
24.765	-80.9488	Krysko, Kenneth; Hooper, A.	Florida Museum of Natural History records	132482
24.765	-80.9488	Krysko, Kenneth; Sheehy, Coleman	Florida Museum of Natural History records	141906
24.765	-80.9488	Krysko, Kenneth; Sheehy, Coleman	Florida Museum of Natural History records	141907
24.765	-80.9488	Blunden, Travis	Florida Museum of Natural History records	151241
24.765	-80.9488	Nielsen, Stuart	Florida Museum of Natural History records	152333
24.765	-80.9488	Krysko, Kenneth; MacKenzie-Krysko, Claudia; Irschick, Duncan	Florida Museum of Natural History records	170120
24.765	-80.9488	Krysko, Kenneth; MacKenzie-Krysko, Claudia; Irschick, Duncan	Florida Museum of Natural History records	170121
24.765	-80.9488	Krysko, Kenneth; MacKenzie-Krysko, Claudia; Irschick, Duncan	Florida Museum of Natural History records	170122
24.765	-80.9488	Krysko, Kenneth; MacKenzie-Krysko, Claudia; Irschick, Duncan	Florida Museum of Natural History records	170123
24.765	-80.9488	Krysko, Kenneth; MacKenzie-Krysko, Claudia; Irschick, Duncan	Florida Museum of Natural History records	170124
24.765	-80.9488	Krysko, Kenneth; MacKenzie-Krysko, Claudia; Irschick, Duncan	Florida Museum of Natural History records	170125
24.765	-80.9488	Krysko, Kenneth; MacKenzie-Krysko, Claudia; Irschick, Duncan	Florida Museum of Natural History records	170126
24.765	-80.9488	Krysko, Kenneth; MacKenzie-Krysko, Claudia; Irschick, Duncan	Florida Museum of Natural History records	170127
24.765	-80.9488	Krysko, Kenneth; MacKenzie-Krysko, Claudia; Irschick, Duncan	Florida Museum of Natural History records	170128
24.765	-80.9488	Krysko, Kenneth; MacKenzie-Krysko, Claudia; Irschick, Duncan	Florida Museum of Natural History records	170129
24.765	-80.9488	Krysko, Kenneth; MacKenzie-Krysko, Claudia; Irschick, Duncan	Florida Museum of Natural History records	170130
24.765	-80.9488	Krysko, Kenneth; MacKenzie-Krysko, Claudia; Irschick, Duncan	Florida Museum of Natural History records	170131
24.765	-80.9488	Krysko, Kenneth; MacKenzie-Krysko, Claudia; Irschick, Duncan	Florida Museum of Natural History records	170132
24.765	-80.9488	Krysko, Kenneth; MacKenzie-Krysko, Claudia; Irschick, Duncan	Florida Museum of Natural History records	170133
24.765	-80.9488	Krysko, Kenneth; MacKenzie-Krysko, Claudia; Irschick, Duncan	Florida Museum of Natural History records	170134
24.765	-80.9488	Krysko, Kenneth; MacKenzie-Krysko, Claudia; Irschick, Duncan	Florida Museum of Natural History records	170135
24.765	-80.9488	Krysko, Kenneth; MacKenzie-Krysko, Claudia; Irschick, Duncan	Florida Museum of Natural History records	170136
24.765	-80.9488	Krysko, Kenneth; MacKenzie-Krysko, Claudia; Irschick, Duncan	Florida Museum of Natural History records	170137
24.765	-80.9488	Krysko, Kenneth; MacKenzie-Krysko, Claudia; Irschick, Duncan	Florida Museum of Natural History records	170138
24.765	-80.9488	Krysko, Kenneth; MacKenzie-Krysko, Claudia; Irschick, Duncan	Florida Museum of Natural History records	170139
24.7653	-80.9474	May, Carl	Florida Museum of Natural History records	150188
24.7653	-80.9474	May, Carl	Florida Museum of Natural History records	150189
24.7653	-80.9474	May, Carl	Florida Museum of Natural History records	150625
24.7653	-80.9474	May, Carl	Florida Museum of Natural History records	151412
24.7653	-80.9474	Edwards, Jake	Florida Museum of Natural History records	165712
24.7654	-80.9571	Krysko, Kenneth; MacKenzie-Krysko, Claudia; Irschick, Duncan	Florida Museum of Natural History records	170146
24.7654	-80.9478	May, Carl	Florida Museum of Natural History records	173209
24.7654	-80.9478	May, Carl	Florida Museum of Natural History records	173199
24.767	-80.946	Fieldsend, Thomas	Thomas William Fieldsend field data	N/A
24.767	-80.946	Fieldsend, Thomas	Thomas William Fieldsend field data	N/A
24.967	-80.562	Fieldsend, Thomas	Thomas William Fieldsend field data	N/A
24.967	-80.563	Fieldsend, Thomas	Thomas William Fieldsend field data	N/A
24.967	-80.562	Fieldsend, Thomas	Thomas William Fieldsend field data	N/A
24.9837	-80.5483	Sprunt, Susan	Florida Museum of Natural History records	141642
24.9841	-80.5492	May, Carl	Florida Museum of Natural History records	151754
24.9848	-80.5473	Krysko, Kenneth; Enge, Kevin; Giardina, Dennis; Duquesnel, Jim	Florida Museum of Natural History records	137661
24.985	-80.549	Fieldsend, Thomas	Thomas William Fieldsend field data	N/A
24.985	-80.546	Fieldsend, Thomas	Thomas William Fieldsend field data	N/A
24.985	-80.546	Fieldsend, Thomas	Thomas William Fieldsend field data	N/A
24.985	-80.549	Fieldsend, Thomas	Thomas William Fieldsend field data	N/A
24.985	-80.549	Fieldsend, Thomas	Thomas William Fieldsend field data	N/A
24.9853	-80.548	Krysko, Kenneth	Florida Museum of Natural History records	135121
24.986	-80.548	Fieldsend, Thomas	Thomas William Fieldsend field data	N/A
25.008	-80.517	Fieldsend, Thomas	Thomas William Fieldsend field data	N/A
25.008	-80.517	Fieldsend, Thomas	Thomas William Fieldsend field data	N/A
25.1325	-80.4	Duquesnel, James	Florida Museum of Natural History records	170996
25.1367	-80.3985	Frampton, Elizabeth; Duquesnel, James	Florida Museum of Natural History records	170288
25.442	-80.534	Fieldsend, Thomas	Thomas William Fieldsend field data	N/A
25.442	-80.534	Fieldsend, Thomas	Thomas William Fieldsend field data	N/A
25.442	-80.534	Fieldsend, Thomas	Thomas William Fieldsend field data	N/A
25.442	-80.534	Fieldsend, Thomas	Thomas William Fieldsend field data	N/A
25.442	-80.534	Fieldsend, Thomas	Thomas William Fieldsend field data	N/A
25.7167	-80.3104	Thawley, Christopher	Florida Museum of Natural History records	179934
26.2041	-80.1307	Greenwald, Glenn	Florida Museum of Natural History records	178633	Singleton or extirpated population; removed from final dataset.
26.6256	-80.0508	May, Carl	Florida Museum of Natural History records	153515	Singleton or extirpated population; removed from final dataset.
