# Supplementary material for: In situ adaptation and ecological release facilitate the occupied niche expansion of a non‐native Madagascan day gecko in Florida
Source: Ecol Evol. 2021 Jun 23;11(14):9410–22. doi: 10.1002/ece3.7749 (PMC8293743; doi:10.1002/ece3.7749)
Supplement: Supplementary file 4 — Appendix S4 [file ECE3-11-9410-s001.xlsx]

## Sheet: Supp. 4
Appendix S4 Madagascar 'target-group background' consisting of georeferenced Madagascar presence records for the Order Squamata, as downloaded from the Global Biodiversity Information Center (GBIF; https://www.gbif.org/) (09 March 2021).
Latitude decimal	Longitude decimal
-25.15	42.2
-22.0874	43.1928
-22.0874	43.1928
-22.0874	43.1928
-22.0874	43.1928
-22.0874	43.1928
-22.0874	43.1928
-22.0874	43.1928
-22.0874	43.1928
-22.0874	43.1928
-22.0874	43.1928
-22.0874	43.1928
-22.0874	43.1928
-22.0874	43.1928
-22.0874	43.1928
-22.0874	43.1928
-22.0874	43.1928
-22.0874	43.1928
-22.0874	43.1928
-22.0874	43.1928
-22.0874	43.1928
-22.0874	43.1928
-22.0874	43.1928
-22.0874	43.1928
-22.0874	43.1928
-22.0874	43.1928
-22.0874	43.1928
-22.0874	43.1928
-22.0874	43.1928
-22.0874	43.1928
-22.0874	43.1928
-22.0874	43.1928
-22.0874	43.1928
-22.0874	43.1928
-22.0874	43.1928
-22.0874	43.1928
-22.0874	43.1928
-22.0874	43.1928
-22.0874	43.1928
-22.0874	43.1928
-21.9582	43.2049
-21.9582	43.2049
-21.9582	43.2049
-21.9582	43.2049
-21.9582	43.2049
-21.9582	43.2049
-21.9582	43.2049
-21.9582	43.2049
-21.9582	43.2049
-21.9582	43.2049
-21.9582	43.2049
-21.9582	43.2049
-21.9582	43.2049
-21.9582	43.2049
-21.9582	43.2049
-21.9582	43.2049
-21.9582	43.2049
-21.9582	43.2049
-21.9582	43.2049
-21.9582	43.2049
-21.9582	43.2049
-21.9582	43.2049
-21.9582	43.2049
-21.9582	43.2049
-21.9582	43.2049
-21.9582	43.2049
-21.9582	43.2049
-21.9582	43.2049
-22.0265	43.2347
-22.0265	43.2347
-22.0265	43.2347
-22.0265	43.2347
-22.0265	43.2347
-22.0265	43.2347
-22.0265	43.2347
-22.0265	43.2347
-22.0265	43.2347
-22.0265	43.2347
-22.0265	43.2347
-22.0265	43.2347
-22.0265	43.2347
-22.0265	43.2347
-22.0265	43.2347
-22.0265	43.2347
-22.0265	43.2347
-22.0265	43.2347
-22.0265	43.2347
-22.0265	43.2347
-22.0265	43.2347
-22.0265	43.2347
-22.0265	43.2347
-22.0231	43.2348
-22.0231	43.2348
-22.0231	43.2348
-22.0231	43.2348
-22.0231	43.2348
-22.0231	43.2348
-22.0231	43.2348
-22.0231	43.2348
-22.0231	43.2348
-22.0231	43.2348
-22.0231	43.2348
-22.0231	43.2348
-22.0231	43.2348
-22.0231	43.2348
-22.0231	43.2348
-22.0231	43.2348
-22.0231	43.2348
-22.0145	43.2348
-22.0145	43.2348
-22.0092	43.2348
-22.0092	43.2348
-22.0092	43.2348
-22.0092	43.2348
-22.0092	43.2348
-22.0092	43.2348
-22.0092	43.2348
-22.0092	43.2348
-22.0092	43.2348
-22.0092	43.2348
-22.3251	43.2363
-22.0218	43.2385
-22.0218	43.2385
-22.0218	43.2385
-22.0218	43.2385
-22.0218	43.2385
-22.0218	43.2385
-22.0218	43.2385
-22.0218	43.2385
-22.0218	43.2385
-22.0218	43.2385
-22.0218	43.2385
-22.0218	43.2385
-22.0218	43.2385
-22.0218	43.2385
-22.0218	43.2385
-22.0218	43.2385
-22.0218	43.2385
-22.0183	43.2387
-22.0183	43.2387
-22.0183	43.2387
-22.0183	43.2387
-22.0183	43.2387
-22.0183	43.2387
-22.0183	43.2387
-22.0183	43.2387
-22.0183	43.2387
-22.0183	43.2387
-22.0183	43.2387
-22.0183	43.2387
-22.0183	43.2387
-22.0183	43.2387
-22.0183	43.2387
-22.0183	43.2387
-22.0183	43.2387
-22.0183	43.2387
-22.0183	43.2387
-22.0183	43.2387
-22.0183	43.2387
-22.0183	43.2387
-22.0183	43.2387
-22.0183	43.2387
-22.0183	43.2387
-22.0183	43.2387
-22.0183	43.2387
-22.0183	43.2387
-22.0183	43.2387
-22.0183	43.2387
-22.0183	43.2387
-22.0183	43.2387
-22.0183	43.2387
-22.0183	43.2387
-22.0183	43.2387
-22.0183	43.2387
-22.0183	43.2387
-22.0183	43.2387
-22.0183	43.2387
-22.0183	43.2387
-22.0183	43.2387
-22.0183	43.2387
-22.0183	43.2387
-22.0183	43.2387
-22.0183	43.2387
-22.0183	43.2387
-22.0183	43.2387
-22.0183	43.2387
-22.0183	43.2387
-22.0183	43.2387
-22.0183	43.2387
-22.0183	43.2387
-22.0183	43.2387
-22.0183	43.2387
-22.0183	43.2387
-22.0183	43.2387
-22.0144	43.2427
-22.0144	43.2427
-22.0341	43.2491
-22.0341	43.2491
-22.0341	43.2491
-22.0341	43.2491
-22.0341	43.2491
-22.0341	43.2491
-22.0341	43.2491
-22.0341	43.2491
-22.0341	43.2491
-22.0341	43.2491
-22.0341	43.2491
-22.0341	43.2491
-22.0341	43.2491
-22.0341	43.2491
-22.0341	43.2491
-22.0341	43.2491
-22.0341	43.2491
-22.0341	43.2491
-22.0341	43.2491
-22.0341	43.2491
-22.0341	43.2491
-22.0341	43.2491
-22.0341	43.2491
-22.0341	43.2491
-22.0341	43.2491
-22.0341	43.2491
-22.0341	43.2491
-22.0341	43.2491
-22.0341	43.2491
-22.0341	43.2491
-22.0341	43.2491
-22.0341	43.2491
-22.0341	43.2491
-22.0341	43.2491
-22.0341	43.2491
-22.0341	43.2491
-22.0341	43.2491
-22.0341	43.2491
-22.0341	43.2491
-22.0341	43.2491
-22.1728	43.253
-22.1728	43.253
-22.1728	43.253
-22.1728	43.253
-22.1728	43.253
-22.1728	43.253
-22.1728	43.253
-22.1728	43.253
-22.1728	43.253
-22.1728	43.253
-22.1728	43.253
-22.1728	43.253
-22.1728	43.253
-22.1728	43.253
-22.1728	43.253
-22.1728	43.253
-22.1728	43.253
-22.1728	43.253
-22.1728	43.253
-22.1728	43.253
-22.1728	43.253
-22.1728	43.253
-22.1728	43.253
-22.1728	43.253
-22.1728	43.253
-22.1728	43.253
-22.1728	43.253
-22.1728	43.253
-22.1728	43.253
-22.1728	43.253
-22.1728	43.253
-22.1728	43.253
-22.1728	43.253
-22.1728	43.253
-22.1728	43.253
-22.1728	43.253
-22.1728	43.253
-22.1728	43.253
-22.1728	43.253
-22.1728	43.253
-22.1728	43.253
-22.173	43.2531
-22.173	43.2531
-22.173	43.2531
-22.173	43.2531
-22.173	43.2531
-22.173	43.2531
-22.173	43.2531
-22.173	43.2531
-22.173	43.2531
-22.173	43.2531
-22.173	43.2531
-22.173	43.2531
-22.173	43.2531
-22.173	43.2531
-22.173	43.2531
-22.173	43.2531
-22.173	43.2531
-22.173	43.2531
-22.173	43.2531
-22.173	43.2531
-22.173	43.2531
-22.173	43.2531
-22.173	43.2531
-22.173	43.2531
-22.173	43.2531
-22.173	43.2531
-22.173	43.2531
-22.173	43.2531
-22.1613	43.2649
-22.1613	43.2649
-22.1613	43.2649
-22.1613	43.2649
-22.1613	43.2649
-22.1613	43.2649
-22.1613	43.2649
-22.1613	43.2649
-22.1613	43.2649
-22.1613	43.2649
-22.1613	43.2649
-22.1613	43.2649
-22.1613	43.2649
-22.1613	43.2649
-22.1613	43.2649
-22.1613	43.2649
-21.8379	43.2937
-21.8379	43.2937
-21.8379	43.2937
-21.8379	43.2937
-21.8379	43.2937
-21.8379	43.2937
-21.8379	43.2937
-21.8379	43.2937
-21.7334	43.294
-21.7334	43.294
-21.7334	43.294
-21.7334	43.294
-21.7334	43.294
-21.7334	43.294
-21.7334	43.294
-21.7334	43.294
-21.7334	43.294
-21.7334	43.294
-21.7334	43.294
-21.7334	43.294
-21.7334	43.294
-21.7334	43.294
-21.7334	43.294
-21.7334	43.294
-21.7334	43.294
-21.7334	43.294
-21.7334	43.294
-21.7334	43.294
-21.7334	43.294
-21.7334	43.294
-21.7334	43.294
-21.7334	43.294
-21.7334	43.294
-21.7334	43.294
-21.7334	43.294
-21.7334	43.294
-21.7334	43.294
-21.7334	43.294
-21.7334	43.294
-21.7334	43.294
-21.7334	43.294
-21.7334	43.294
-21.7334	43.294
-21.7334	43.294
-21.7334	43.294
-21.7334	43.294
-21.7334	43.294
-21.7334	43.294
-21.7334	43.294
-21.7334	43.294
-21.7334	43.294
-21.7334	43.294
-21.7334	43.294
-21.7334	43.294
-21.7334	43.294
-21.7334	43.294
-21.7334	43.294
-21.7334	43.294
-21.7334	43.294
-21.7334	43.294
-21.7334	43.294
-21.7334	43.294
-21.7334	43.294
-21.7334	43.294
-21.7334	43.294
-21.7334	43.294
-21.7334	43.294
-21.7334	43.294
-21.7334	43.294
-21.7334	43.294
-21.7334	43.294
-21.7334	43.294
-21.7334	43.294
-21.7334	43.294
-21.7334	43.294
-21.7334	43.294
-21.7334	43.294
-21.7334	43.294
-21.7334	43.294
-21.7334	43.294
-21.7334	43.294
-21.7334	43.294
-21.7334	43.294
-21.7334	43.294
-21.7334	43.294
-21.7334	43.294
-21.7334	43.294
-21.7334	43.294
-21.7334	43.294
-21.7334	43.294
-21.7334	43.294
-21.7334	43.294
-21.7334	43.294
-21.7334	43.294
-21.8159	43.2949
-21.8159	43.2949
-21.8159	43.2949
-21.8159	43.2949
-21.8159	43.2949
-21.8159	43.2949
-21.8159	43.2949
-21.8159	43.2949
-21.8159	43.2949
-21.8159	43.2949
-21.8159	43.2949
-21.8159	43.2949
-21.8159	43.2949
-21.8159	43.2949
-21.8159	43.2949
-21.8159	43.2949
-21.8159	43.2949
-21.8159	43.2949
-21.8159	43.2949
-21.8159	43.2949
-21.8159	43.2949
-21.8159	43.2949
-21.8159	43.2949
-21.8159	43.2949
-21.8159	43.2949
-21.8159	43.2949
-21.8159	43.2949
-21.8159	43.2949
-21.8159	43.2949
-21.8159	43.2949
-21.8159	43.2949
-21.8159	43.2949
-21.8159	43.2949
-21.8159	43.2949
-21.8159	43.2949
-21.8159	43.2949
-21.8159	43.2949
-21.8159	43.2949
-21.8159	43.2949
-21.8159	43.2949
-21.8159	43.2949
-21.8159	43.2949
-21.8159	43.2949
-21.8159	43.2949
-21.8159	43.2949
-21.8159	43.2949
-21.8159	43.2949
-21.8159	43.2949
-21.8159	43.2949
-21.8159	43.2949
-21.8159	43.2949
-21.8159	43.2949
-21.8159	43.2949
-21.8159	43.2949
-21.8159	43.2949
-21.8159	43.2949
-21.8159	43.2949
-21.8159	43.2949
-21.8159	43.2949
-21.8159	43.2949
-21.8159	43.2949
-21.8159	43.2949
-21.8159	43.2949
-21.8159	43.2949
-21.8159	43.2949
-21.8159	43.2949
-21.8159	43.2949
-21.8159	43.2949
-21.8159	43.2949
-21.8159	43.2949
-21.8159	43.2949
-21.8159	43.2949
-21.8159	43.2949
-21.8159	43.2949
-21.8159	43.2949
-21.8159	43.2949
-21.8159	43.2949
-21.8159	43.2949
-21.8159	43.2949
-21.8159	43.2949
-21.8159	43.2949
-21.8159	43.2949
-21.8159	43.2949
-21.8159	43.2949
-21.8159	43.2949
-21.8159	43.2949
-21.8159	43.2949
-21.8159	43.2949
-21.8159	43.2949
-21.8159	43.2949
-21.8159	43.2949
-21.8159	43.2949
-21.8159	43.2949
-21.8159	43.2949
-21.8159	43.2949
-21.8159	43.2949
-21.8159	43.2949
-21.8159	43.2949
-21.8159	43.2949
-21.8159	43.2949
-21.8159	43.2949
-21.8159	43.2949
-21.8159	43.2949
-21.7678	43.3046
-21.7678	43.3046
-21.7678	43.3046
-21.7678	43.3046
-21.7678	43.3046
-21.7678	43.3046
-21.7678	43.3046
-21.7678	43.3046
-21.7678	43.3046
-21.7678	43.3046
-21.7678	43.3046
-21.7678	43.3046
-21.7678	43.3046
-21.7678	43.3046
-21.7678	43.3046
-21.7678	43.3046
-21.7678	43.3046
-21.7678	43.3046
-21.7678	43.3046
-21.7678	43.3046
-21.7678	43.3046
-21.7678	43.3046
-22.6569	43.3181
-22.7864	43.3496
-21.7333	43.35
-21.7333	43.35
-21.7333	43.35
-21.7333	43.35
-21.7333	43.35
-21.7333	43.35
-21.7333	43.35
-21.7333	43.35
-21.7333	43.35
-21.7333	43.35
-21.7333	43.35
-21.7333	43.35
-21.7333	43.35
-21.7333	43.35
-21.7333	43.35
-21.7333	43.35
-21.7333	43.35
-21.7333	43.35
-21.7333	43.35
-21.7333	43.35
-21.7333	43.35
-21.7333	43.35
-21.7333	43.35
-21.7333	43.35
-21.7333	43.35
-21.7333	43.35
-21.7333	43.35
-21.7333	43.35
-21.7333	43.35
-21.7333	43.35
-21.7333	43.35
-21.7333	43.35
-21.7333	43.35
-21.7333	43.35
-21.7333	43.35
-21.7333	43.35
-21.7333	43.35
-21.7333	43.35
-21.7333	43.35
-21.7333	43.35
-21.7333	43.35
-21.7333	43.35
-21.7333	43.35
-21.7333	43.35
-21.7333	43.35
-21.7333	43.35
-21.7333	43.35
-21.7333	43.35
-21.7333	43.35
-21.7333	43.35
-21.7333	43.35
-21.7333	43.35
-21.7333	43.35
-21.7333	43.35
-21.7333	43.35
-21.7333	43.35
-21.7333	43.35
-21.7333	43.35
-21.7333	43.35
-21.7333	43.35
-21.7333	43.35
-21.7333	43.35
-21.7333	43.35
-21.7333	43.35
-21.7333	43.35
-21.7333	43.35
-21.7333	43.35
-21.7333	43.35
-21.7333	43.35
-21.7333	43.35
-21.7333	43.35
-21.7333	43.35
-21.7333	43.35
-21.7333	43.35
-21.7333	43.35
-21.7333	43.35
-21.7333	43.35
-21.7333	43.35
-21.7333	43.35
-21.7333	43.35
-21.7333	43.35
-21.7333	43.35
-21.7333	43.35
-21.7333	43.35
-21.7333	43.35
-21.7333	43.35
-21.7333	43.35
-21.7333	43.35
-21.7333	43.35
-21.7333	43.35
-21.7333	43.35
-21.7333	43.35
-21.7333	43.35
-21.7333	43.35
-21.7333	43.35
-21.7333	43.35
-21.7333	43.35
-21.7333	43.35
-21.7333	43.35
-21.7333	43.35
-21.7333	43.35
-21.7333	43.35
-21.7333	43.35
-21.7333	43.35
-21.7333	43.35
-21.7333	43.35
-21.7333	43.35
-21.7333	43.35
-21.7333	43.35
-21.7333	43.35
-21.7333	43.35
-21.7333	43.35
-21.7333	43.35
-21.7333	43.35
-21.7333	43.35
-21.7333	43.35
-21.7333	43.35
-21.7333	43.35
-21.7333	43.35
-21.7333	43.35
-21.7333	43.35
-21.7333	43.35
-21.7333	43.35
-21.7333	43.35
-21.7333	43.35
-21.7333	43.35
-21.7333	43.35
-21.7333	43.35
-21.7333	43.35
-21.7333	43.35
-21.7333	43.35
-21.7333	43.35
-21.7333	43.35
-22.3375	43.351
-22.3375	43.351
-22.8184	43.3625
-22.8184	43.3625
-22.8184	43.3625
-22.8184	43.3625
-23.1885	43.3632
-22.7652	43.3856
-22.8664	43.3902
-22.8664	43.3902
-22.8743	43.3945
-22.8743	43.3945
-22.8743	43.3945
-22.8743	43.3945
-22.8743	43.3945
-22.8743	43.3945
-22.8743	43.3945
-22.8743	43.3945
-22.8743	43.3945
-22.8743	43.3945
-22.8743	43.3945
-22.8743	43.3945
-22.8743	43.3945
-22.8743	43.3945
-22.8743	43.3945
-22.8743	43.3945
-22.8743	43.3945
-22.8743	43.3945
-22.8743	43.3945
-22.8743	43.3945
-22.8743	43.3945
-22.8743	43.3945
-22.8743	43.3945
-22.8743	43.3945
-22.8743	43.3945
-22.8743	43.3945
-22.8743	43.3945
-22.8743	43.3945
-22.8743	43.3945
-22.8743	43.3945
-22.8743	43.3945
-22.8743	43.3945
-22.8743	43.3945
-22.8743	43.3945
-22.8743	43.3945
-22.8743	43.3945
-22.8743	43.3945
-22.8743	43.3945
-22.8743	43.3945
-22.8743	43.3945
-22.8743	43.3945
-22.8743	43.3945
-22.8743	43.3945
-22.8743	43.3945
-22.8743	43.3945
-22.8743	43.3945
-22.8743	43.3945
-22.8743	43.3945
-22.8743	43.3945
-22.8743	43.3945
-22.8743	43.3945
-22.8743	43.3945
-22.8743	43.3945
-22.8743	43.3945
-22.8743	43.3945
-22.8743	43.3945
-22.8743	43.3945
-22.8743	43.3945
-22.8743	43.3945
-22.8743	43.3945
-22.8743	43.3945
-22.8743	43.3945
-22.8743	43.3945
-22.8743	43.3945
-22.8743	43.3945
-22.8743	43.3945
-22.8743	43.3945
-22.8743	43.3945
-22.8743	43.3945
-22.8743	43.3945
-22.8743	43.3945
-22.8743	43.3945
-22.8743	43.3945
-22.8743	43.3945
-22.8743	43.3945
-22.8743	43.3945
-22.8743	43.3945
-22.8743	43.3945
-22.8743	43.3945
-22.8743	43.3945
-22.8743	43.3945
-22.8743	43.3945
-22.8743	43.3945
-22.8743	43.3945
-22.8743	43.3945
-22.8743	43.3945
-22.8743	43.3945
-22.8743	43.3945
-22.8743	43.3945
-22.8743	43.3945
-22.8743	43.3945
-22.8738	43.3948
-22.8738	43.3948
-22.8738	43.3948
-22.8738	43.3948
-22.8738	43.3948
-22.8738	43.3948
-22.8738	43.3948
-22.8738	43.3948
-22.8738	43.3948
-22.8738	43.3948
-22.8738	43.3948
-22.8738	43.3948
-22.8738	43.3948
-22.8738	43.3948
-22.8738	43.3948
-22.8738	43.3948
-22.8738	43.3948
-22.8738	43.3948
-22.8757	43.4016
-22.8757	43.4016
-22.8757	43.4016
-22.8757	43.4016
-22.8757	43.4016
-22.8757	43.4016
-22.3208	43.4044
-22.874	43.4081
-22.9017	43.4334
-22.6868	43.4431
-22.7589	43.4452
-22.7589	43.4452
-22.7589	43.4452
-22.7589	43.4452
-22.7589	43.4452
-22.7589	43.4452
-22.7589	43.4452
-23.1385	43.4488
-22.917	43.4528
-22.9282	43.4532
-22.9282	43.4532
-22.9282	43.4532
-22.3141	43.4539
-22.8021	43.4547
-21.7062	43.4657
-21.7062	43.4657
-21.7062	43.4657
-21.7062	43.4657
-21.7062	43.4657
-21.7062	43.4657
-21.7062	43.4657
-21.7062	43.4657
-21.7062	43.4657
-21.7062	43.4657
-21.7062	43.4657
-21.7062	43.4657
-21.7062	43.4657
-21.7062	43.4657
-21.7062	43.4657
-23.03	43.55
-23.03	43.55
-23.03	43.55
-23.03	43.55
-23.03	43.55
-23.03	43.55
-23.1332	43.5692
-22.693	43.5783
-23.0567	43.5863
-23.0613	43.5879
-23.0611	43.5885
-22.832	43.5885
-23.0642	43.5906
-23.0597	43.6018
-23.648	43.603
-23.0053	43.6032
-23.0334	43.6035
-23.0334	43.6035
-23.0334	43.6035
-23.0334	43.6035
-23.0334	43.6035
-23.0334	43.6035
-23.0334	43.6035
-23.0334	43.6035
-23.0334	43.6035
-23.0334	43.6035
-23.0334	43.6035
-23.0334	43.6035
-23.0334	43.6035
-23.0334	43.6035
-23.0334	43.6035
-23.0334	43.6035
-23.0334	43.6035
-23.0334	43.6035
-23.0334	43.6035
-23.0334	43.6035
-23.0334	43.6035
-23.0334	43.6035
-23.0334	43.6035
-23.0334	43.6035
-23.0334	43.6035
-23.0334	43.6035
-23.0334	43.6035
-23.0334	43.6035
-23.0334	43.6035
-23.0334	43.6035
-23.0334	43.6035
-23.0334	43.6035
-23.0334	43.6035
-23.0334	43.6035
-23.0334	43.6035
-23.0334	43.6035
-23.0334	43.6035
-23.0334	43.6035
-23.0334	43.6035
-23.0334	43.6035
-23.0334	43.6035
-23.0334	43.6035
-23.0334	43.6035
-23.0334	43.6035
-23.0334	43.6035
-23.0334	43.6035
-23.0334	43.6035
-23.0334	43.6035
-23.0334	43.6035
-23.0334	43.6035
-23.0334	43.6035
-23.0334	43.6035
-23.0334	43.6035
-23.0334	43.6035
-23.0334	43.6035
-23.0334	43.6035
-23.0334	43.6035
-23.0334	43.6035
-23.0334	43.6035
-23.0334	43.6035
-23.0334	43.6035
-23.0334	43.6035
-23.0334	43.6035
-23.0334	43.6035
-23.0334	43.6035
-23.0334	43.6035
-23.0334	43.6035
-23.0334	43.6035
-23.0334	43.6035
-23.0334	43.6035
-23.0334	43.6035
-23.0334	43.6035
-23.0334	43.6035
-23.0334	43.6035
-23.0334	43.6035
-23.0334	43.6035
-23.0334	43.6035
-23.0334	43.6035
-23.0334	43.6035
-23.0334	43.6035
-23.0334	43.6035
-23.0334	43.6035
-23.0334	43.6035
-23.0334	43.6035
-23.0334	43.6035
-23.0334	43.6035
-23.0334	43.6035
-23.0334	43.6035
-23.0334	43.6035
-23.0334	43.6035
-23.0334	43.6035
-23.0334	43.6035
-23.0334	43.6035
-23.0334	43.6035
-23.0334	43.6035
-23.0334	43.6035
-23.0334	43.6035
-23.0334	43.6035
-23.0334	43.6035
-23.0334	43.6035
-23.0334	43.6035
-23.0334	43.6035
-23.0334	43.6035
-23.0334	43.6035
-23.0334	43.6035
-23.0334	43.6035
-23.0334	43.6035
-23.0334	43.6035
-23.0334	43.6035
-23.0334	43.6035
-23.0334	43.6035
-23.0334	43.6035
-23.0334	43.6035
-23.0334	43.6035
-23.0334	43.6035
-23.0334	43.6035
-23.0334	43.6035
-23.0334	43.6035
-23.0334	43.6035
-23.0334	43.6035
-23.0334	43.6035
-23.0334	43.6035
-23.0334	43.6035
-23.0334	43.6035
-23.0334	43.6035
-23.0334	43.6035
-23.0334	43.6035
-23.0334	43.6035
-23.0334	43.6035
-23.0334	43.6035
-23.0334	43.6035
-23.0334	43.6035
-23.0334	43.6035
-23.0334	43.6035
-23.0334	43.6035
-23.0334	43.6035
-23.0334	43.6035
-23.0334	43.6035
-23.0334	43.6035
-23.0334	43.6035
-23.0334	43.6035
-23.0334	43.6035
-23.0334	43.6035
-23.0334	43.6035
-23.0334	43.6035
-23.0334	43.6035
-23.0334	43.6035
-23.0334	43.6035
-23.0334	43.6035
-23.0334	43.6035
-23.0334	43.6035
-23.0334	43.6035
-23.0334	43.6035
-23.0334	43.6035
-23.0334	43.6035
-23.0334	43.6035
-23.0334	43.6035
-23.0334	43.6035
-23.0334	43.6035
-23.0334	43.6035
-23.0334	43.6035
-23.0334	43.6035
-23.0334	43.6035
-23.0334	43.6035
-23.0334	43.6035
-23.0334	43.6035
-23.0334	43.6035
-23.0334	43.6035
-23.0334	43.6035
-23.0334	43.6035
-23.0334	43.6035
-23.0334	43.6035
-23.0334	43.6035
-23.0334	43.6035
-23.0334	43.6035
-23.0334	43.6035
-23.0334	43.6035
-23.0334	43.6035
-23.0334	43.6035
-23.0334	43.6035
-23.0334	43.6035
-23.0334	43.6035
-23.0334	43.6035
-23.0334	43.6035
-23.0334	43.6035
-23.0334	43.6035
-23.0334	43.6035
-23.0334	43.6035
-23.0334	43.6035
-23.0334	43.6035
-23.0334	43.6035
-23.0334	43.6035
-23.0334	43.6035
-23.0334	43.6035
-23.0334	43.6035
-23.0334	43.6035
-23.0334	43.6035
-23.0334	43.6035
-23.0334	43.6035
-23.0334	43.6035
-23.0334	43.6035
-23.0334	43.6035
-23.0334	43.6035
-23.0334	43.6035
-23.0334	43.6035
-23.0334	43.6035
-23.0334	43.6035
-23.0334	43.6035
-23.0334	43.6035
-23.0334	43.6035
-23.0334	43.6035
-23.0334	43.6035
-23.0334	43.6035
-23.0334	43.6035
-23.0334	43.6035
-23.0334	43.6035
-23.0334	43.6035
-23.0334	43.6035
-23.0334	43.6035
-23.0334	43.6035
-23.0334	43.6035
-23.0334	43.6035
-23.0334	43.6035
-23.0334	43.6035
-23.0334	43.6035
-23.0334	43.6035
-23.0334	43.6035
-23.0334	43.6035
-23.0334	43.6035
-23.0334	43.6035
-23.0334	43.6035
-23.0334	43.6035
-23.0334	43.6035
-23.0334	43.6035
-23.0334	43.6035
-23.0334	43.6035
-23.0334	43.6035
-23.0334	43.6035
-23.0334	43.6035
-23.0334	43.6035
-23.0334	43.6035
-23.0334	43.6035
-23.0334	43.6035
-23.0334	43.6035
-23.0334	43.6035
-23.0334	43.6035
-23.0334	43.6035
-23.0334	43.6035
-23.0334	43.6035
-23.6503	43.6039
-23.6481	43.6056
-23.6523	43.6068
-23.6523	43.6068
-23.6523	43.6068
-23.6523	43.6068
-23.6523	43.6068
-23.6523	43.6068
-23.6523	43.6068
-23.6523	43.6068
-23.6523	43.6068
-23.6523	43.6068
-23.6496	43.6074
-23.1257	43.608
-23.0108	43.6091
-23.1314	43.6096
-23.1688	43.6097
-23.1686	43.6098
-23.1689	43.6098
-23.1183	43.61
-24.1964	43.61
-23.1688	43.61
-23.1688	43.61
-23.1187	43.6101
-23.1044	43.6106
-23.1173	43.6107
-23.1419	43.6111
-23.1506	43.6111
-23.1377	43.6125
-23.1192	43.615
-23.1192	43.615
-23.1192	43.615
-23.1192	43.615
-23.1192	43.615
-23.1192	43.615
-23.1192	43.615
-23.1474	43.6151
-23.1385	43.6153
-23.1385	43.6153
-23.1385	43.6153
-23.1385	43.6153
-23.1453	43.6159
-23.1453	43.6159
-23.1453	43.6159
-23.1453	43.6159
-23.1453	43.6159
-23.1453	43.6159
-23.1453	43.6159
-23.1453	43.6159
-23.1453	43.6159
-23.1453	43.6159
-23.1453	43.6159
-23.1453	43.6159
-23.1453	43.6159
-23.1453	43.6159
-23.1453	43.6159
-23.1453	43.6159
-23.1453	43.6159
-23.1453	43.6159
-23.1453	43.6159
-23.148	43.616
-23.148	43.616
-23.5383	43.6163
-23.1194	43.6165
-23.1795	43.6166
-23.1285	43.6166
-23.3	43.6167
-23.3	43.6167
-23.3	43.6167
-23.3	43.6167
-23.3	43.6167
-23.3	43.6167
-23.3	43.6167
-23.3	43.6167
-23.3	43.6167
-23.3	43.6167
-23.3	43.6167
-23.3	43.6167
-23.3	43.6167
-23.3	43.6167
-23.3	43.6167
-23.3	43.6167
-23.3	43.6167
-23.3	43.6167
-23.3	43.6167
-23.3	43.6167
-23.3	43.6167
-23.15	43.6167
-23.15	43.6167
-23.15	43.6167
-23.15	43.6167
-23.15	43.6167
-23.15	43.6167
-23.15	43.6167
-23.15	43.6167
-23.15	43.6167
-23.15	43.6167
-23.15	43.6167
-23.15	43.6167
-23.15	43.6167
-23.15	43.6167
-23.15	43.6167
-23.15	43.6167
-23.15	43.6167
-23.15	43.6167
-23.15	43.6167
-23.15	43.6167
-23.15	43.6167
-23.15	43.6167
-23.15	43.6167
-23.15	43.6167
-23.15	43.6167
-23.15	43.6167
-23.15	43.6167
-23.15	43.6167
-23.15	43.6167
-23.15	43.6167
-23.15	43.6167
-23.15	43.6167
-23.15	43.6167
-23.15	43.6167
-23.15	43.6167
-23.15	43.6167
-23.15	43.6167
-23.15	43.6167
-23.1286	43.6167
-23.1282	43.6169
-23.1282	43.617
-21.95	43.617
-21.95	43.617
-21.95	43.617
-23.1267	43.6176
-23.1411	43.6179
-23.159	43.618
-23.1228	43.6188
-23.1307	43.6189
-23.1161	43.619
-23.1217	43.619
-23.1217	43.619
-23.1217	43.619
-23.1217	43.619
-23.1217	43.619
-23.1217	43.619
-23.1217	43.619
-23.1172	43.6192
-23.1222	43.6197
-23.1222	43.6197
-23.1165	43.6197
-23.1184	43.6199
-23.1195	43.62
-23.1195	43.62
-23.1219	43.6201
-23.1198	43.6201
-23.1195	43.6201
-23.1195	43.6202
-23.1198	43.6203
-23.1195	43.6203
-23.1232	43.6203
-23.0954	43.6203
-23.1229	43.6205
-23.1228	43.6205
-23.1228	43.6205
-23.1228	43.6205
-23.1228	43.6205
-23.1228	43.6205
-23.1228	43.6205
-23.1228	43.6205
-23.1228	43.6205
-23.1228	43.6205
-23.1175	43.6205
-23.1198	43.6209
-23.11	43.621
-23.1172	43.621
-23.1195	43.6211
-23.1194	43.6211
-23.1219	43.6212
-23.1175	43.6213
-23.1232	43.6215
-23.1175	43.6218
-23.1215	43.6219
-23.1194	43.6222
-23.1217	43.6222
-23.1193	43.6224
-23.1152	43.6224
-23.1218	43.6225
-23.1234	43.6225
-23.1194	43.6226
-23.1486	43.6226
-23.1196	43.6228
-23.1197	43.623
-23.1165	43.623
-23.7216	43.6232
-23.7216	43.6232
-23.7216	43.6232
-23.1217	43.6232
-23.0941	43.6233
-23.724	43.6233
-23.724	43.6233
-23.1196	43.6235
-23.122	43.6236
-23.1007	43.6236
-23.1236	43.6236
-23.1186	43.6237
-23.1164	43.6237
-23.1155	43.6239
-23.2456	43.6239
-23.1196	43.624
-23.1162	43.6241
-23.116	43.6241
-23.116	43.6242
-23.1161	43.6242
-23.116	43.6242
-23.1186	43.6243
-23.0945	43.6244
-23.1215	43.6245
-23.1215	43.6245
-23.1162	43.6245
-23.1141	43.6246
-23.1163	43.6246
-23.1139	43.6248
-23.1888	43.6248
-23.325	43.625
-23.325	43.625
-23.325	43.625
-23.325	43.625
-23.325	43.625
-23.325	43.625
-23.325	43.625
-23.325	43.625
-23.325	43.625
-23.325	43.625
-23.325	43.625
-23.325	43.625
-23.325	43.625
-23.325	43.625
-23.325	43.625
-23.325	43.625
-23.325	43.625
-23.325	43.625
-23.325	43.625
-23.325	43.625
-23.325	43.625
-23.325	43.625
-23.325	43.625
-23.325	43.625
-23.325	43.625
-23.325	43.625
-23.325	43.625
-23.325	43.625
-23.325	43.625
-23.325	43.625
-23.325	43.625
-23.325	43.625
-23.325	43.625
-23.325	43.625
-23.325	43.625
-23.325	43.625
-23.325	43.625
-23.325	43.625
-23.325	43.625
-23.325	43.625
-23.325	43.625
-23.325	43.625
-23.325	43.625
-23.325	43.625
-23.325	43.625
-23.325	43.625
-23.325	43.625
-23.325	43.625
-23.325	43.625
-23.325	43.625
-23.325	43.625
-23.325	43.625
-23.325	43.625
-23.325	43.625
-23.325	43.625
-23.325	43.625
-23.325	43.625
-23.325	43.625
-23.325	43.625
-23.325	43.625
-23.325	43.625
-23.325	43.625
-23.325	43.625
-23.325	43.625
-23.325	43.625
-23.325	43.625
-23.325	43.625
-23.325	43.625
-23.325	43.625
-23.325	43.625
-23.325	43.625
-23.325	43.625
-23.325	43.625
-23.325	43.625
-23.325	43.625
-23.325	43.625
-23.325	43.625
-23.325	43.625
-23.325	43.625
-23.325	43.625
-23.325	43.625
-23.325	43.625
-23.325	43.625
-23.325	43.625
-23.325	43.625
-23.325	43.625
-23.325	43.625
-23.325	43.625
-23.325	43.625
-23.325	43.625
-23.325	43.625
-23.325	43.625
-23.325	43.625
-23.325	43.625
-23.325	43.625
-23.325	43.625
-23.325	43.625
-23.325	43.625
-23.325	43.625
-23.325	43.625
-23.325	43.625
-23.325	43.625
-23.325	43.625
-23.325	43.625
-23.325	43.625
-23.325	43.625
-23.325	43.625
-23.325	43.625
-23.325	43.625
-23.325	43.625
-23.325	43.625
-23.325	43.625
-23.325	43.625
-23.325	43.625
-23.325	43.625
-23.325	43.625
-23.325	43.625
-23.325	43.625
-23.325	43.625
-23.325	43.625
-23.325	43.625
-23.325	43.625
-23.325	43.625
-23.325	43.625
-23.325	43.625
-23.325	43.625
-23.325	43.625
-23.325	43.625
-23.325	43.625
-23.325	43.625
-23.325	43.625
-23.325	43.625
-23.325	43.625
-23.325	43.625
-23.325	43.625
-23.325	43.625
-23.3083	43.625
-23.1205	43.6251
-23.1204	43.6256
-23.0223	43.6258
-23.1139	43.6268
-23.1157	43.6269
-23.1167	43.6277
-23.1189	43.6282
-23.1143	43.6288
-23.168	43.6296
-23.1217	43.6296
-23.7223	43.6296
-23.7223	43.6296
-23.7223	43.6296
-23.7223	43.6296
-23.7223	43.6296
-23.7223	43.6296
-23.7223	43.6296
-23.7223	43.6296
-23.7223	43.6296
-23.7223	43.6296
-23.7223	43.6296
-23.7223	43.6296
-23.7223	43.6296
-23.7223	43.6296
-23.7223	43.6296
-23.7223	43.6296
-23.7223	43.6296
-23.7223	43.6296
-23.7223	43.6296
-23.7223	43.6296
-23.7223	43.6296
-23.7223	43.6296
-23.7223	43.6296
-23.7223	43.6296
-23.7223	43.6296
-23.7223	43.6296
-23.7223	43.6296
-23.7223	43.6296
-23.7223	43.6296
-23.7223	43.6296
-23.7223	43.6296
-23.7223	43.6296
-23.7223	43.6296
-23.7223	43.6296
-23.7223	43.6296
-23.7223	43.6296
-23.7223	43.6296
-23.7223	43.6296
-23.7223	43.6296
-23.7223	43.6296
-23.1256	43.6303
-23.1512	43.6304
-23.1408	43.6313
-23.1248	43.6315
-23.1238	43.6323
-23.005	43.6332
-23.177	43.6335
-23.067	43.6343
-23.1396	43.6353
-23.2665	43.6362
-23.2665	43.6362
-23.2665	43.6362
-23.2665	43.6362
-23.2665	43.6362
-23.2665	43.6362
-23.2665	43.6362
-23.2665	43.6362
-23.2665	43.6362
-23.2665	43.6362
-23.2665	43.6362
-23.2665	43.6362
-23.2665	43.6362
-23.2665	43.6362
-23.2665	43.6362
-23.2665	43.6362
-23.2665	43.6362
-23.2665	43.6362
-23.2665	43.6362
-23.2665	43.6362
-23.2665	43.6362
-23.2665	43.6362
-23.2665	43.6362
-23.2665	43.6362
-23.2665	43.6362
-23.2665	43.6362
-23.2665	43.6362
-23.2665	43.6362
-23.2665	43.6362
-23.2665	43.6362
-23.2665	43.6362
-23.1466	43.6365
-23.2915	43.6369
-23.1197	43.6372
-22.6558	43.6375
-22.6558	43.6375
-23.1265	43.6389
-23.0992	43.6404
-23.2976	43.6418
-23.283	43.643
-23.039	43.6437
-23.0989	43.644
-23.1303	43.6459
-23.6593	43.6481
-23.2703	43.6488
-23.6547	43.6493
-23.6542	43.6494
-23.6542	43.6495
-23.661	43.6495
-23.6546	43.6497
-23.6608	43.6497
-23.6667	43.65
-23.6667	43.65
-23.6667	43.65
-23.6667	43.65
-23.6667	43.65
-23.6667	43.65
-23.6667	43.65
-23.6667	43.65
-23.6667	43.65
-23.6667	43.65
-23.6667	43.65
-23.6667	43.65
-23.6667	43.65
-23.6667	43.65
-23.6667	43.65
-23.6667	43.65
-23.6667	43.65
-23.6667	43.65
-23.6667	43.65
-23.6667	43.65
-23.6667	43.65
-23.6667	43.65
-23.6667	43.65
-23.6667	43.65
-23.6667	43.65
-23.6667	43.65
-23.6667	43.65
-23.6667	43.65
-23.6667	43.65
-23.6667	43.65
-23.6667	43.65
-23.6667	43.65
-23.6667	43.65
-23.6667	43.65
-23.6667	43.65
-23.6667	43.65
-23.6667	43.65
-23.6667	43.65
-23.6667	43.65
-23.6667	43.65
-23.6667	43.65
-23.6667	43.65
-23.6667	43.65
-23.6667	43.65
-23.6667	43.65
-23.6667	43.65
-23.6667	43.65
-23.6667	43.65
-23.6667	43.65
-23.6667	43.65
-23.6667	43.65
-23.6667	43.65
-23.6667	43.65
-23.6667	43.65
-23.6667	43.65
-23.6667	43.65
-23.6667	43.65
-23.6667	43.65
-23.6667	43.65
-23.6667	43.65
-23.6667	43.65
-23.6667	43.65
-23.6667	43.65
-23.6667	43.65
-23.6667	43.65
-23.6667	43.65
-23.6667	43.65
-23.6667	43.65
-23.6667	43.65
-23.6667	43.65
-23.6667	43.65
-23.6667	43.65
-23.6667	43.65
-23.6667	43.65
-23.6667	43.65
-23.6667	43.65
-23.6667	43.65
-23.6667	43.65
-23.6667	43.65
-23.6667	43.65
-23.6667	43.65
-23.6667	43.65
-23.6667	43.65
-23.6667	43.65
-23.6667	43.65
-23.6667	43.65
-23.6667	43.65
-23.6667	43.65
-23.6667	43.65
-23.6667	43.65
-23.6667	43.65
-23.6667	43.65
-23.6667	43.65
-23.6667	43.65
-23.6667	43.65
-23.6667	43.65
-23.6667	43.65
-23.6667	43.65
-23.6667	43.65
-23.6667	43.65
-23.6667	43.65
-23.6667	43.65
-23.6667	43.65
-23.6667	43.65
-23.6667	43.65
-23.6667	43.65
-23.6667	43.65
-23.6667	43.65
-23.6667	43.65
-23.6667	43.65
-23.6667	43.65
-23.6667	43.65
-23.6667	43.65
-23.6667	43.65
-23.6667	43.65
-23.6667	43.65
-23.6667	43.65
-23.6667	43.65
-23.6667	43.65
-23.6667	43.65
-23.6667	43.65
-23.6667	43.65
-23.6667	43.65
-23.6667	43.65
-23.6667	43.65
-23.6667	43.65
-23.6667	43.65
-23.6667	43.65
-23.6667	43.65
-23.6667	43.65
-23.6667	43.65
-23.6667	43.65
-23.6667	43.65
-23.6667	43.65
-23.6667	43.65
-23.6667	43.65
-23.6667	43.65
-23.6667	43.65
-23.6667	43.65
-23.6667	43.65
-23.6667	43.65
-23.6667	43.65
-23.6667	43.65
-23.6667	43.65
-23.6667	43.65
-23.6667	43.65
-23.6667	43.65
-23.6667	43.65
-23.6667	43.65
-23.6667	43.65
-23.6667	43.65
-23.6667	43.65
-23.6667	43.65
-23.6667	43.65
-23.6667	43.65
-23.6667	43.65
-23.6667	43.65
-23.6667	43.65
-23.6667	43.65
-23.6667	43.65
-23.6667	43.65
-23.6667	43.65
-23.6667	43.65
-23.6667	43.65
-23.6667	43.65
-23.6667	43.65
-23.6667	43.65
-23.6667	43.65
-23.6667	43.65
-23.6667	43.65
-23.2833	43.65
-23.2833	43.65
-23.2833	43.65
-23.2833	43.65
-23.2833	43.65
-23.2833	43.65
-23.2833	43.65
-23.2833	43.65
-23.2833	43.65
-23.2833	43.65
-23.2833	43.65
-23.6529	43.6501
-23.6529	43.6501
-23.653	43.6501
-23.6529	43.6503
-23.6525	43.6503
-23.6536	43.6505
-23.7298	43.6506
-23.1552	43.6507
-23.0889	43.6508
-23.6555	43.651
-23.7209	43.6511
-23.7002	43.6515
-23.7002	43.6515
-23.7002	43.6515
-23.7002	43.6515
-23.7002	43.6515
-23.7002	43.6515
-23.7002	43.6515
-23.6891	43.6528
-23.6438	43.6529
-23.34	43.66
-23.34	43.66
-23.1515	43.662
-23.0008	43.6638
-23.3469	43.664
-23.35	43.6667
-23.35	43.6667
-23.35	43.6667
-23.35	43.6667
-23.35	43.6667
-23.35	43.6667
-23.35	43.6667
-23.35	43.6667
-23.35	43.6667
-23.35	43.6667
-23.35	43.6667
-23.35	43.6667
-23.35	43.6667
-23.35	43.6667
-23.35	43.6667
-23.35	43.6667
-23.35	43.6667
-23.35	43.6667
-23.35	43.6667
-23.35	43.6667
-23.35	43.6667
-23.35	43.6667
-23.35	43.6667
-23.35	43.6667
-23.35	43.6667
-23.35	43.6667
-23.35	43.6667
-23.35	43.6667
-23.35	43.6667
-23.35	43.6667
-23.35	43.6667
-23.35	43.6667
-23.35	43.6667
-23.35	43.6667
-23.35	43.6667
-23.35	43.6667
-23.35	43.6667
-23.35	43.6667
-23.35	43.6667
-23.35	43.6667
-23.35	43.6667
-23.35	43.6667
-23.35	43.6667
-23.35	43.6667
-23.35	43.6667
-23.35	43.6667
-23.35	43.6667
-23.35	43.6667
-23.35	43.6667
-23.35	43.6667
-23.35	43.6667
-23.35	43.6667
-23.35	43.6667
-23.35	43.6667
-23.35	43.6667
-23.35	43.6667
-23.35	43.6667
-23.35	43.6667
-23.3417	43.6667
-23.3555	43.6676
-23.3555	43.6676
-23.3555	43.6676
-23.3555	43.6676
-23.3555	43.6676
-23.3516	43.6676
-23.3516	43.6676
-23.1252	43.6693
-23.3444	43.6701
-23.3444	43.6701
-23.3444	43.6701
-23.3444	43.6701
-23.3444	43.6701
-23.3444	43.6701
-23.3444	43.6701
-23.3444	43.6701
-23.3444	43.6701
-23.3444	43.6701
-23.3444	43.6701
-23.3083	43.6701
-23.3083	43.6701
-23.3083	43.6701
-23.3083	43.6701
-23.1366	43.6702
-23.1257	43.6724
-23.1515	43.673
-24.0764	43.6748
-23.9037	43.675
-23.9039	43.6751
-24.1436	43.6763
-23.35	43.68
-23.35	43.68
-23.35	43.68
-23.35	43.68
-23.35	43.68
-23.35	43.68
-23.35	43.68
-23.35	43.68
-23.35	43.68
-23.35	43.68
-23.35	43.68
-23.35	43.68
-23.35	43.68
-23.35	43.68
-23.35	43.68
-23.35	43.68
-23.35	43.68
-23.35	43.68
-23.35	43.68
-23.35	43.68
-23.35	43.68
-23.35	43.68
-23.35	43.68
-23.8992	43.6803
-23.0746	43.6818
-23.875	43.6833
-23.3516	43.6855
-23.3516	43.6855
-23.3516	43.6855
-23.3516	43.6855
-23.3516	43.6855
-23.3516	43.6855
-23.3516	43.6855
-23.3608	43.6858
-23.3605	43.6869
-22.7197	43.6889
-23.3633	43.6897
-23.3604	43.6902
-23.3639	43.6915
-23.8917	43.6917
-23.1429	43.6922
-23.0427	43.694
-24.061	43.695
-24.061	43.695
-24.061	43.695
-24.061	43.695
-24.061	43.695
-24.061	43.695
-24.061	43.695
-24.061	43.695
-24.061	43.695
-24.061	43.695
-21.9341	43.6952
-21.9341	43.6952
-21.9341	43.6952
-21.9341	43.6952
-21.9341	43.6952
-21.9341	43.6952
-21.9341	43.6952
-23.3639	43.6952
-23.3641	43.6956
-23.6071	43.6957
-24.0543	43.6958
-24.0543	43.6958
-24.0543	43.6958
-24.0543	43.6958
-24.0543	43.6958
-24.0543	43.6958
-24.0543	43.6958
-24.0543	43.6958
-24.0543	43.6958
-24.0543	43.6958
-24.0543	43.6958
-24.0533	43.6958
-24.0506	43.696
-24.0514	43.696
-22.9588	43.696
-22.9588	43.696
-24.0174	43.6969
-24.0174	43.6969
-24.0174	43.6969
-24.0174	43.6969
-24.0174	43.6969
-24.0173	43.697
-24.0175	43.6973
-24.0173	43.6974
-24.0175	43.6974
-23.0674	43.6981
-22.84	43.6993
-22.84	43.6993
-22.84	43.6993
-22.84	43.6993
-22.84	43.6993
-22.84	43.6993
-22.84	43.6993
-22.84	43.6993
-22.84	43.6993
-22.84	43.6993
-22.84	43.6993
-22.84	43.6993
-22.84	43.6993
-22.84	43.6993
-22.84	43.6993
-22.84	43.6993
-22.84	43.6993
-22.84	43.6993
-22.84	43.6993
-22.84	43.6993
-22.84	43.6993
-22.84	43.6993
-22.84	43.6993
-22.84	43.6993
-22.84	43.6993
-22.84	43.6993
-22.84	43.6993
-22.84	43.6993
-22.84	43.6993
-22.84	43.6993
-22.84	43.6993
-22.84	43.6993
-22.84	43.6993
-22.84	43.6993
-22.84	43.6993
-22.84	43.6993
-22.84	43.6993
-22.84	43.6993
-22.84	43.6993
-22.84	43.6993
-22.84	43.6993
-22.84	43.6993
-22.84	43.6993
-22.84	43.6993
-22.84	43.6993
-22.84	43.6993
-22.84	43.6993
-22.84	43.6993
-22.84	43.6993
[truncated: 21,911 more rows]
