# Supplementary material for: In situ adaptation and ecological release facilitate the occupied niche expansion of a non‐native Madagascan day gecko in Florida
Source: Ecol Evol. 2021 Jun 23;11(14):9410–22. doi: 10.1002/ece3.7749 (PMC8293743; doi:10.1002/ece3.7749)
Supplement: Supplementary file 5 — Appendix S5 [file ECE3-11-9410-s003.xlsx]

## Sheet: Supp. 5
Appendix S5 Florida 'target-group background' consisting of georeferenced Florida presence records for the Order Squamata, as downloaded from the Florida Museum of Natural History’s Division of Herpetology records (09 March 2021).
Longitude Decimal	Latitude Decimal
-81.8066	21.5555
-81.9731	24.5246
-82.0047	24.5328
-82.0047	24.5328
-82.0047	24.5328
-81.8112	24.5457
-81.8122	24.5465
-81.8093	24.5467
-81.8093	24.5467
-81.8093	24.5467
-81.8093	24.5467
-81.8093	24.5467
-81.8093	24.5467
-81.8093	24.5467
-81.8093	24.5467
-81.8093	24.5467
-81.8093	24.5467
-81.8093	24.5467
-81.8093	24.5467
-81.8093	24.5467
-81.8093	24.5467
-81.8093	24.5467
-81.8093	24.5467
-81.8093	24.5467
-81.8093	24.5467
-81.8093	24.5467
-81.8093	24.5467
-81.8093	24.5467
-81.8093	24.5467
-81.8093	24.5467
-81.8093	24.5467
-81.8093	24.5467
-81.8093	24.5467
-81.8093	24.5467
-81.8093	24.5467
-81.8093	24.5467
-81.8093	24.5467
-81.8093	24.5467
-81.8093	24.5467
-81.8093	24.5467
-81.8093	24.5467
-81.8093	24.5467
-81.8093	24.5467
-81.8093	24.5467
-81.8093	24.5467
-81.8093	24.5467
-81.8093	24.5467
-81.8093	24.5467
-81.8093	24.5467
-81.8093	24.5467
-81.8093	24.5467
-81.8093	24.5467
-81.8093	24.5467
-81.8093	24.5467
-81.8093	24.5467
-81.8093	24.5467
-81.8093	24.5467
-81.8093	24.5467
-81.8093	24.5467
-81.8093	24.5467
-81.8093	24.5467
-81.8093	24.5467
-81.8093	24.5467
-81.8093	24.5467
-81.8093	24.5467
-81.8093	24.5467
-81.8093	24.5467
-81.8093	24.5467
-81.8093	24.5467
-81.8093	24.5467
-81.8093	24.5467
-81.8093	24.5467
-81.8093	24.5467
-81.8093	24.5467
-81.8093	24.5467
-81.8093	24.5467
-81.8093	24.5467
-81.8093	24.5467
-81.8093	24.5467
-81.8093	24.5467
-81.8093	24.5467
-81.8093	24.5467
-81.8093	24.5467
-81.8093	24.5467
-81.8093	24.5467
-81.8093	24.5467
-81.8093	24.5467
-81.8093	24.5467
-81.8093	24.5467
-81.8093	24.5467
-81.8093	24.5467
-81.8093	24.5467
-81.8093	24.5467
-81.8093	24.5467
-81.8093	24.5467
-81.8116	24.5472
-81.7962	24.5472
-81.7962	24.5472
-81.7962	24.5472
-81.7962	24.5472
-81.7962	24.5472
-81.7885	24.5481
-81.7892	24.5482
-81.7883	24.5482
-81.7827	24.5487
-81.776	24.5501
-81.7973	24.5507
-81.7973	24.5507
-81.7595	24.5523
-81.7873	24.5528
-81.7553	24.5531
-81.7553	24.5531
-81.7553	24.5531
-81.7553	24.5531
-81.7955	24.5533
-81.7955	24.5533
-81.7955	24.5533
-81.7955	24.5533
-81.7955	24.5533
-81.79	24.554
-81.79	24.554
-81.7979	24.555
-81.7594	24.5556
-81.7777	24.5561
-81.7777	24.5561
-81.7777	24.5561
-81.7777	24.5561
-81.7777	24.5561
-81.7777	24.5561
-81.7777	24.5561
-81.7777	24.5561
-81.7777	24.5561
-81.7777	24.5561
-81.7777	24.5561
-81.7777	24.5561
-81.7777	24.5561
-81.7777	24.5561
-81.7777	24.5561
-81.7777	24.5561
-81.7777	24.5561
-81.7777	24.5561
-81.7777	24.5561
-81.7777	24.5561
-81.7777	24.5561
-81.7777	24.5561
-81.7777	24.5561
-81.7777	24.5561
-81.7777	24.5561
-81.7777	24.5561
-81.7777	24.5561
-81.7777	24.5561
-81.7777	24.5561
-81.7777	24.5561
-81.7777	24.5561
-81.7777	24.5561
-81.7777	24.5561
-81.7777	24.5561
-81.7777	24.5561
-81.7777	24.5561
-81.7777	24.5561
-81.7777	24.5561
-81.7777	24.5561
-81.7777	24.5561
-81.7777	24.5561
-81.7777	24.5561
-81.7777	24.5561
-81.7777	24.5561
-81.7777	24.5561
-81.7777	24.5561
-81.7777	24.5561
-81.7777	24.5561
-81.7777	24.5561
-81.7777	24.5561
-81.7777	24.5561
-81.7777	24.5561
-81.7777	24.5561
-81.7777	24.5561
-81.7777	24.5561
-81.7777	24.5561
-81.7777	24.5561
-81.7777	24.5561
-81.7777	24.5561
-81.7777	24.5561
-81.7777	24.5561
-81.7777	24.5561
-81.7777	24.5561
-81.7777	24.5561
-81.7777	24.5561
-81.7777	24.5561
-81.7777	24.5561
-81.7777	24.5561
-81.7777	24.5561
-81.7777	24.5561
-81.7777	24.5561
-81.7777	24.5561
-81.7777	24.5561
-81.7777	24.5561
-81.7777	24.5561
-81.7777	24.5561
-81.7777	24.5561
-81.7777	24.5561
-81.7777	24.5561
-81.7777	24.5561
-81.7777	24.5561
-81.7777	24.5561
-81.7777	24.5561
-81.7777	24.5561
-81.7777	24.5561
-81.7777	24.5561
-81.7777	24.5561
-81.7777	24.5561
-81.7777	24.5561
-81.7777	24.5561
-81.7777	24.5561
-81.7777	24.5561
-81.7777	24.5561
-81.7777	24.5561
-81.7777	24.5561
-81.7777	24.5561
-81.7777	24.5561
-81.7777	24.5561
-81.7777	24.5561
-81.7777	24.5561
-81.7777	24.5561
-81.7777	24.5561
-81.7777	24.5561
-81.7777	24.5561
-81.7777	24.5561
-81.7777	24.5561
-81.7777	24.5561
-81.7777	24.5561
-81.7777	24.5561
-81.7777	24.5561
-81.7777	24.5561
-81.7777	24.5561
-81.7777	24.5561
-81.7777	24.5561
-81.7777	24.5561
-81.7777	24.5561
-81.7777	24.5561
-81.7777	24.5561
-81.7777	24.5561
-81.7777	24.5561
-81.7777	24.5561
-81.7777	24.5561
-81.7777	24.5561
-81.7777	24.5561
-81.7777	24.5561
-81.7777	24.5561
-81.7777	24.5561
-81.7777	24.5561
-81.796	24.5564
-81.796	24.5564
-81.796	24.5564
-81.796	24.5564
-81.8046	24.5565
-81.8046	24.5565
-81.805	24.5566
-81.805	24.5566
-81.805	24.5566
-81.805	24.5566
-81.805	24.5566
-81.805	24.5566
-81.805	24.5566
-81.805	24.5566
-81.805	24.5566
-81.805	24.5566
-81.805	24.5566
-81.805	24.5566
-81.805	24.5566
-81.805	24.5566
-81.805	24.5566
-81.805	24.5566
-81.805	24.5566
-81.805	24.5566
-81.805	24.5566
-81.805	24.5566
-81.7732	24.5567
-81.7875	24.5576
-81.7875	24.5576
-81.7875	24.5576
-81.7875	24.5576
-81.7713	24.5577
-81.7713	24.5577
-81.8043	24.5578
-81.798	24.5579
-81.8052	24.5587
-81.7647	24.5588
-81.8063	24.5598
-81.8063	24.5598
-81.8063	24.5598
-81.8063	24.5598
-81.8063	24.5598
-81.8063	24.5598
-81.8063	24.5598
-81.8063	24.5598
-81.8063	24.5598
-81.8063	24.5598
-81.8063	24.5598
-81.8004	24.5614
-81.8135	24.5616
-81.7912	24.5622
-81.7958	24.5633
-81.7954	24.5641
-81.7954	24.5641
-81.7954	24.5641
-81.7954	24.5641
-81.7954	24.5641
-81.774	24.5641
-81.774	24.5641
-81.774	24.5641
-81.7666	24.5665
-81.7948	24.5677
-81.7948	24.5677
-81.7948	24.5677
-81.7948	24.5677
-81.7948	24.5677
-81.7948	24.5677
-81.7948	24.5677
-81.7948	24.5677
-81.7948	24.5677
-81.7948	24.5677
-81.7948	24.5677
-81.7697	24.5681
-81.7697	24.5681
-81.7697	24.5681
-81.6702	24.5695
-81.7571	24.5699
-81.753	24.5708
-81.753	24.5708
-81.753	24.5708
-81.753	24.5708
-81.7523	24.5709
-81.7523	24.5709
-81.7523	24.5709
-81.7523	24.5709
-81.6678	24.5712
-81.6678	24.5712
-81.6678	24.5712
-81.6678	24.5712
-81.6678	24.5712
-81.6678	24.5712
-81.6678	24.5712
-81.6678	24.5712
-81.6678	24.5712
-81.6678	24.5712
-81.6678	24.5712
-81.6678	24.5712
-81.6678	24.5712
-81.6678	24.5712
-81.6678	24.5712
-81.6678	24.5712
-81.7406	24.5725
-81.7406	24.5725
-81.7406	24.5725
-81.7406	24.5725
-81.7406	24.5725
-81.7406	24.5725
-81.7406	24.5725
-81.7406	24.5725
-81.7406	24.5725
-81.7406	24.5725
-81.7406	24.5725
-81.7406	24.5725
-81.7406	24.5725
-81.7406	24.5725
-81.7406	24.5725
-81.7406	24.5725
-81.7406	24.5725
-81.7406	24.5725
-81.7406	24.5725
-81.7406	24.5725
-81.7406	24.5725
-81.7406	24.5725
-81.7406	24.5725
-81.7489	24.5731
-81.7489	24.5731
-81.7489	24.5731
-81.7489	24.5731
-81.7489	24.5731
-81.7489	24.5731
-81.7489	24.5731
-81.7489	24.5731
-81.7489	24.5731
-81.7489	24.5731
-81.7489	24.5731
-81.7489	24.5731
-81.7489	24.5731
-81.7489	24.5731
-81.7489	24.5731
-81.7489	24.5731
-81.7347	24.5753
-81.7347	24.5753
-81.7347	24.5753
-81.7347	24.5753
-81.7354	24.5758
-81.7354	24.5758
-81.7354	24.5758
-81.7354	24.5758
-81.7355	24.5764
-81.7355	24.5764
-81.7453	24.5773
-81.7453	24.5773
-81.7453	24.5773
-81.7453	24.5773
-81.7453	24.5773
-81.7453	24.5773
-81.7453	24.5773
-81.7453	24.5773
-81.7453	24.5773
-81.7453	24.5773
-81.7453	24.5773
-81.7453	24.5773
-81.7453	24.5773
-81.7453	24.5773
-81.7453	24.5773
-81.7453	24.5773
-81.7453	24.5773
-81.7453	24.5773
-81.7453	24.5773
-81.7453	24.5773
-81.7453	24.5773
-81.7453	24.5773
-81.7453	24.5773
-81.7453	24.5773
-81.7453	24.5773
-81.7453	24.5773
-81.7453	24.5773
-81.7453	24.5773
-81.7453	24.5773
-81.7453	24.5773
-81.7453	24.5773
-81.7453	24.5773
-81.7453	24.5773
-81.7453	24.5773
-81.6561	24.5784
-81.7475	24.5786
-81.7475	24.5786
-81.7475	24.5786
-81.7475	24.5786
-81.7313	24.58
-81.6529	24.5802
-81.7445	24.5811
-81.7445	24.5811
-81.7445	24.5811
-81.7445	24.5811
-81.7445	24.5811
-81.7445	24.5811
-81.7445	24.5811
-81.7445	24.5811
-81.7445	24.5811
-81.7416	24.5816
-81.7416	24.5816
-81.7416	24.5816
-81.7416	24.5816
-81.7416	24.5816
-81.7416	24.5816
-81.7416	24.5816
-81.7416	24.5816
-81.7416	24.5816
-81.7416	24.5816
-81.7416	24.5816
-81.7416	24.5816
-81.7416	24.5816
-81.7416	24.5816
-82.1118	24.5874
-82.1118	24.5874
-82.1118	24.5874
-82.1118	24.5874
-82.1118	24.5874
-82.1118	24.5874
-82.142	24.594
-81.6552	24.5975
-81.6552	24.5975
-81.6552	24.5975
-81.6552	24.5975
-81.5836	24.5985
-81.67	24.6
-81.67	24.6
-81.67	24.6
-81.6451	24.6031
-81.6451	24.6031
-81.6451	24.6031
-81.6449	24.6036
-81.6449	24.6036
-81.5613	24.6088
-81.5571	24.6121
-81.5571	24.6121
-81.5571	24.6121
-81.5571	24.6121
-81.5571	24.6121
-81.5571	24.6121
-81.5571	24.6121
-81.5571	24.6121
-81.5571	24.6121
-81.5571	24.6121
-81.5571	24.6121
-81.5571	24.6121
-81.5373	24.6187
-81.5373	24.6187
-81.5373	24.6187
-81.5373	24.6187
-81.5373	24.6187
-81.5373	24.6187
-81.5296	24.6198
-81.5322	24.6203
-81.6053	24.6216
-81.5388	24.6218
-81.5929	24.6218
-81.592	24.623
-81.592	24.623
-81.6007	24.6243
-81.5416	24.6245
-81.5947	24.6277
-82.8729	24.6282
-82.8729	24.6282
-82.8729	24.6282
-82.8729	24.6282
-82.8729	24.6282
-82.8729	24.6282
-82.8729	24.6282
-82.8729	24.6282
-82.8729	24.6282
-82.8729	24.6282
-82.8729	24.6282
-82.8729	24.6282
-82.8729	24.6282
-82.8729	24.6282
-82.8729	24.6282
-82.8729	24.6282
-82.8729	24.6282
-82.8729	24.6282
-82.8729	24.6282
-82.8729	24.6282
-82.8729	24.6282
-82.8729	24.6282
-82.8729	24.6282
-82.8729	24.6282
-82.8729	24.6282
-82.8729	24.6282
-82.8729	24.6282
-82.8729	24.6282
-82.8729	24.6282
-82.8729	24.6282
-82.8729	24.6282
-82.8729	24.6282
-82.8729	24.6282
-82.8729	24.6282
-82.8729	24.6282
-82.8729	24.6282
-82.8729	24.6282
-82.8729	24.6282
-82.8729	24.6282
-82.8729	24.6282
-82.8729	24.6282
-82.8729	24.6282
-82.8729	24.6282
-82.8729	24.6282
-82.8729	24.6282
-82.8729	24.6282
-82.8729	24.6282
-82.8729	24.6282
-82.8729	24.6282
-82.8729	24.6282
-81.5887	24.6316
-82.9206	24.6329
-82.9206	24.6329
-82.9206	24.6329
-82.9206	24.6329
-81.3603	24.634
-81.3603	24.634
-81.3603	24.634
-81.3448	24.6374
-81.3327	24.6398
-81.3327	24.6398
-81.3331	24.6399
-81.3331	24.6399
-81.3325	24.6401
-81.3391	24.6415
-81.3391	24.6415
-81.3391	24.6415
-81.5671	24.6452
-81.5671	24.6452
-81.5671	24.6452
-81.5671	24.6452
-81.5671	24.6452
-81.5671	24.6452
-81.5671	24.6452
-81.5671	24.6452
-81.5671	24.6452
-81.5671	24.6452
-81.5671	24.6452
-81.5671	24.6452
-81.5671	24.6452
-81.5671	24.6452
-81.5671	24.6452
-81.5671	24.6452
-81.5671	24.6452
-81.5671	24.6452
-81.5671	24.6452
-81.5671	24.6452
-81.5671	24.6452
-81.5671	24.6452
-81.5671	24.6452
-81.5671	24.6452
-81.5671	24.6452
-81.5671	24.6452
-81.5671	24.6452
-81.5663	24.6461
-81.3294	24.6479
-81.3296	24.6479
-81.332	24.648
-81.332	24.648
-81.332	24.648
-81.332	24.648
-81.332	24.648
-81.3102	24.6487
-81.405	24.651
-81.405	24.6511
-81.4052	24.6513
-81.4052	24.6513
-81.4052	24.6513
-81.4052	24.6513
-81.4052	24.6513
-81.4052	24.6513
-81.4052	24.6513
-81.4052	24.6513
-81.4052	24.6513
-81.4052	24.6513
-81.4052	24.6513
-81.4052	24.6513
-81.4052	24.6513
-81.4052	24.6513
-81.4052	24.6513
-81.4052	24.6513
-81.4052	24.6513
-81.4045	24.6515
-81.4366	24.6516
-81.4388	24.6526
-81.4388	24.6526
-81.4388	24.6526
-81.441	24.6528
-81.3026	24.653
-81.3026	24.653
-81.441	24.654
-81.441	24.654
-81.441	24.654
-81.2804	24.6544
-81.2817	24.6547
-81.2792	24.6551
-81.2792	24.6551
-81.2792	24.6551
-81.2792	24.6551
-81.2792	24.6551
-81.2792	24.6551
-81.2792	24.6551
-81.2792	24.6551
-81.2792	24.6551
-81.2792	24.6551
-81.2792	24.6551
-81.2792	24.6551
-81.2792	24.6551
-81.2792	24.6551
-81.2792	24.6551
-81.2792	24.6551
-81.2792	24.6551
-81.2792	24.6551
-81.2792	24.6551
-81.2792	24.6551
-81.2792	24.6551
-81.2792	24.6551
-81.2792	24.6551
-81.2792	24.6551
-81.2792	24.6551
-81.2792	24.6551
-81.2792	24.6551
-81.2792	24.6551
-81.2792	24.6551
-81.2792	24.6551
-81.2792	24.6551
-81.2792	24.6551
-81.2792	24.6551
-81.2792	24.6551
-81.2792	24.6551
-81.2792	24.6551
-81.2792	24.6551
-81.2792	24.6551
-81.2792	24.6551
-81.2792	24.6551
-81.2792	24.6551
-81.2792	24.6551
-81.2792	24.6551
-81.2786	24.6554
-81.4415	24.6564
-81.4415	24.6564
-81.4388	24.6571
-81.2772	24.6571
-81.2772	24.6571
-81.2772	24.6571
-81.2772	24.6571
-81.2772	24.6571
-81.2772	24.6571
-81.2772	24.6571
-81.2772	24.6571
-81.2772	24.6571
-81.2772	24.6571
-81.2772	24.6571
-81.2772	24.6571
-81.2772	24.6571
-81.2772	24.6571
-81.4756	24.6574
-81.5309	24.6576
-81.2763	24.6577
-81.5283	24.6583
-81.5283	24.6583
-81.4062	24.6587
-81.5276	24.6588
-81.5276	24.6588
-81.3379	24.6591
-81.479	24.6601
-81.4746	24.6602
-81.4038	24.6603
-81.4744	24.6605
-81.413	24.6607
-81.413	24.6607
-81.4366	24.6609
-81.4366	24.6609
-81.2647	24.6616
-81.4048	24.6621
-81.4048	24.6621
-81.4048	24.6621
-81.5144	24.6623
-81.464	24.6625
-81.2727	24.6625
-81.3186	24.663
-81.4084	24.6633
-81.4014	24.6633
-81.5067	24.6645
-81.5067	24.6645
-81.5137	24.6652
-81.5137	24.6652
-81.5137	24.6652
-81.5137	24.6652
-81.5137	24.6652
-81.5137	24.6652
-81.3735	24.6652
-81.4177	24.6656
-81.5059	24.6665
-81.3864	24.6667
-81.5381	24.6681
-81.5277	24.6683
-81.529	24.6684
-81.388	24.6691
-81.3517	24.6693
-81.3517	24.6693
-81.3564	24.6696
-81.3721	24.6696
-81.3508	24.6697
-81.3517	24.6698
-81.3517	24.6698
-81.3517	24.6698
-81.3517	24.6698
-81.3569	24.67
-81.3569	24.67
-81.3569	24.67
-81.3569	24.67
-81.3569	24.67
-81.3564	24.67
-81.3585	24.6703
-81.3568	24.6704
-81.5337	24.6708
-81.5337	24.6708
-81.5337	24.6708
-81.5337	24.6708
-81.5337	24.6708
-81.5337	24.6708
-81.5337	24.6708
-81.5337	24.6708
-81.5337	24.6708
-81.3544	24.6711
-81.3544	24.6711
-81.3659	24.6714
-81.3639	24.6721
-81.3581	24.6729
-81.3664	24.673
-81.3883	24.6736
-81.388	24.6737
-81.388	24.6737
-81.388	24.6737
-81.3879	24.6737
-81.3879	24.6737
-81.3879	24.6737
-81.3879	24.6737
-81.3879	24.6737
-81.3879	24.6737
-81.3879	24.6737
-81.3879	24.6737
-81.3879	24.6737
-81.3879	24.6737
-81.3879	24.6737
-81.3879	24.6737
-81.3879	24.6737
-81.3879	24.6737
-81.3879	24.6737
-81.2437	24.6737
-81.2437	24.6737
-81.3675	24.6738
-81.3879	24.6738
-81.3879	24.6738
-81.3879	24.6738
-81.3879	24.6738
-81.3879	24.6738
-81.3879	24.6738
-81.3879	24.6738
-81.3879	24.6738
-81.3879	24.6738
-81.3879	24.6738
-81.3879	24.6738
-81.3879	24.6738
-81.3879	24.6738
-81.3879	24.6738
-81.3879	24.6738
-81.3879	24.6738
-81.3879	24.6738
-81.3879	24.6738
-81.3879	24.6738
-81.3879	24.6738
-81.3879	24.6738
-81.3879	24.6738
-81.3879	24.6738
-81.3879	24.6738
-81.3879	24.6738
-81.3879	24.6738
-81.3879	24.6738
-81.3879	24.6738
-81.3879	24.6738
-81.3879	24.6738
-81.3879	24.6738
-81.3879	24.6738
-81.3879	24.6738
-81.3879	24.6738
-81.3879	24.6738
-81.3879	24.6738
-81.3879	24.6738
-81.3879	24.6738
-81.3879	24.6738
-81.3879	24.6738
-81.3879	24.6738
-81.3879	24.6738
-81.3879	24.6738
-81.3879	24.6738
-81.3879	24.6738
-81.3879	24.6738
-81.3879	24.6738
-81.3879	24.6738
-81.3879	24.6738
-81.3879	24.6738
-81.3879	24.6738
-81.3879	24.6738
-81.3879	24.6738
-81.3879	24.6738
-81.3879	24.6738
-81.3879	24.6738
-81.3879	24.6738
-81.3879	24.6738
-81.3879	24.6738
-81.3879	24.6738
-81.3879	24.6738
-81.3879	24.6738
-81.3879	24.6738
-81.3879	24.6738
-81.3879	24.6738
-81.3879	24.6738
-81.3879	24.6738
-81.3879	24.6738
-81.3879	24.6738
-81.3879	24.6738
-81.3879	24.6738
-81.3879	24.6738
-81.3879	24.6738
-81.3879	24.6738
-81.3879	24.6738
-81.3879	24.6738
-81.3879	24.6738
-81.3879	24.6738
-81.3879	24.6738
-81.3879	24.6738
-81.3879	24.6738
-81.3879	24.6738
-81.3879	24.6738
-81.3879	24.6738
-81.3879	24.6738
-81.3879	24.6738
-81.3879	24.6738
-81.3879	24.6738
-81.3879	24.6738
-81.3879	24.6738
-81.3879	24.6738
-81.3879	24.6738
-81.3879	24.6738
-81.3879	24.6738
-81.3879	24.6738
-81.3879	24.6738
-81.3879	24.6738
-81.3879	24.6738
-81.3879	24.6738
-81.3879	24.6738
-81.388	24.6739
-81.388	24.6739
-81.3883	24.6739
-81.3883	24.6739
-81.3883	24.6739
-81.3683	24.6741
-81.3683	24.6741
-81.3683	24.6741
-81.3683	24.6741
-81.348	24.6741
-81.3495	24.6741
-81.3887	24.6742
-81.3887	24.6742
-81.348	24.6748
-81.4996	24.675
-81.3942	24.6755
-81.3942	24.6755
-81.3942	24.6755
-81.3942	24.6755
-81.3942	24.6755
-81.3942	24.6755
-81.3942	24.6755
-81.362	24.6756
-81.3944	24.676
-81.3944	24.676
-81.3944	24.676
-81.3944	24.676
-81.368	24.676
-81.362	24.676
-81.368	24.676
-81.4909	24.6762
-81.2388	24.6763
-81.497	24.678
-81.497	24.678
-81.497	24.678
-81.3945	24.6782
-81.392	24.6784
-81.3945	24.6787
-81.3945	24.6787
-81.3945	24.6787
-81.3945	24.6787
-81.3925	24.6787
-81.3934	24.6787
-81.4996	24.6788
-81.4057	24.6794
-81.3507	24.6794
-81.3573	24.6796
-81.3573	24.6796
-81.3573	24.6796
-81.3573	24.6796
-81.3573	24.6796
-81.3573	24.6796
-81.4995	24.6802
-81.3521	24.6806
-81.3521	24.6806
-81.3932	24.6809
-81.3932	24.6809
-81.3932	24.6809
-81.3932	24.6809
-81.3932	24.6809
-81.3932	24.6809
-81.3932	24.6809
-81.3932	24.6809
-81.3932	24.6809
-81.3932	24.6809
-81.3932	24.6809
-81.3932	24.6809
-81.3932	24.6809
-81.3932	24.6809
-81.3637	24.6811
-81.4078	24.6812
-81.3936	24.6817
-81.3939	24.682
-81.3643	24.6821
-81.3945	24.683
-81.3572	24.6835
-81.3582	24.6835
-81.3652	24.6835
-81.4079	24.685
-81.4079	24.685
-81.4079	24.685
-81.408	24.6866
-81.3585	24.6875
-81.3583	24.6879
-81.37	24.6906
-81.37	24.6906
-81.37	24.6906
-81.37	24.6906
-81.37	24.6906
-81.37	24.6906
-81.37	24.6906
-81.37	24.6906
-81.37	24.6906
-81.37	24.6906
-81.37	24.6906
-81.37	24.6906
-81.37	24.6906
-81.37	24.6906
-81.37	24.6906
-81.37	24.6906
-81.37	24.6906
-81.37	24.6906
-81.37	24.6906
-81.37	24.6906
-81.37	24.6906
-81.37	24.6906
-81.37	24.6906
-81.37	24.6906
-81.37	24.6906
-81.37	24.6906
-81.37	24.6906
-81.37	24.6906
-81.37	24.6906
-81.37	24.6906
-81.37	24.6906
-81.37	24.6906
-81.37	24.6906
-81.37	24.6906
-81.37	24.6906
-81.37	24.6906
-81.37	24.6906
-81.37	24.6906
-81.37	24.6906
-81.37	24.6906
-81.37	24.6906
-81.37	24.6906
-81.37	24.6906
-81.37	24.6906
-81.37	24.6906
-81.37	24.6906
-81.37	24.6906
-81.37	24.6906
-81.37	24.6906
-81.37	24.6906
-81.37	24.6906
-81.37	24.6906
-81.37	24.6906
-81.3619	24.6907
-81.3756	24.6908
-81.3756	24.6908
-81.0921	24.6913
-81.4122	24.6917
-81.0827	24.6928
-81.0811	24.693
-81.4997	24.6934
-81.4071	24.6934
-81.0805	24.6935
-81.3332	24.6941
-81.0944	24.6944
-81.3292	24.6955
-81.3688	24.6968
-81.3263	24.6973
-81.3263	24.6973
-81.3263	24.6973
-81.3263	24.6973
-81.3263	24.6973
-81.3263	24.6973
-81.3263	24.6973
-81.3242	24.6976
-81.3262	24.6978
-81.3262	24.6978
-81.3262	24.6978
-81.3262	24.6978
-81.3311	24.6984
-81.4123	24.699
-81.3315	24.7006
-81.3315	24.7006
-81.33	24.7022
-81.3291	24.7026
-81.3301	24.7031
-81.3312	24.7033
-81.3312	24.7033
-81.3312	24.7033
-81.1559	24.7039
-81.1552	24.7042
-81.1552	24.7042
-81.1552	24.7042
-81.3794	24.7052
-81.3794	24.7052
-81.3798	24.7052
-81.3804	24.7054
-81.3804	24.7054
-81.3834	24.7055
-81.38	24.7058
-81.4284	24.7059
-81.0975	24.7068
-81.0974	24.7068
-81.907	24.707
-81.097	24.707
-81.097	24.707
-81.097	24.707
-81.0974	24.707
-81.0974	24.707
-81.0974	24.707
-81.0976	24.7071
-81.0976	24.7071
-81.0976	24.7071
-81.0976	24.7071
-81.0976	24.7071
-81.0976	24.7071
-81.0976	24.7071
-81.0976	24.7071
-81.0974	24.7072
-81.0974	24.7072
-81.0974	24.7072
-81.0974	24.7072
-81.0974	24.7072
-81.1208	24.7074
-81.0978	24.7077
-81.0978	24.7077
-81.3751	24.7082
-81.098	24.7096
-81.098	24.7096
-81.098	24.7096
-81.098	24.7096
-81.098	24.7096
-81.098	24.7096
-81.3811	24.7126
-81.3811	24.7126
-81.3887	24.7138
-81.084	24.716
-81.0836	24.716
-81.0836	24.716
-81.0836	24.716
-81.0836	24.716
-81.0756	24.7162
-81.0756	24.7162
-81.0756	24.7162
-81.437	24.7181
-81.0223	24.7186
-81.4382	24.7204
-81.3958	24.7208
-81.0218	24.7226
-81.0188	24.7266
-81.3988	24.7267
-81.4455	24.7276
-81.0185	24.7327
-81.0185	24.7327
-81.0185	24.7327
-81.0185	24.7327
-81.0185	24.7327
-80.998	24.741
-80.998	24.741
-80.9968	24.7414
-80.9963	24.7418
-80.9964	24.742
-80.9964	24.742
-80.9964	24.742
-81.4169	24.7435
-80.9781	24.7485
-80.9781	24.7485
-80.9781	24.7485
-80.9781	24.7485
-80.9781	24.7485
-80.959	24.7568
-80.959	24.7568
-81.5702	24.7568
-81.5702	24.7568
-81.5702	24.7568
-81.5702	24.7568
-80.9558	24.7588
-80.9558	24.7588
-80.9558	24.7588
-80.9558	24.7588
-80.9557	24.7588
-80.9557	24.7588
-80.9557	24.7588
-80.9557	24.7588
-80.9557	24.7588
-80.9557	24.7588
-80.9557	24.7588
-80.9557	24.7588
-80.9609	24.7591
-80.9646	24.7599
-80.9563	24.7614
-80.9557	24.7619
-80.956	24.762
-80.9562	24.7624
-80.964	24.7624
-80.9606	24.7625
-80.9603	24.7629
-80.9603	24.7629
-80.955	24.763
-80.9576	24.7633
-80.9575	24.7639
-80.9486	24.7644
-80.9486	24.7644
-80.9579	24.7646
-80.9579	24.7646
-80.9579	24.7646
-80.9579	24.7646
-80.9579	24.7647
-80.9488	24.765
-80.9488	24.765
-80.9488	24.765
-80.9488	24.765
-80.9488	24.765
-80.9488	24.765
-80.9488	24.765
-80.9488	24.765
-80.9488	24.765
-80.9488	24.765
-80.9488	24.765
-80.9488	24.765
-80.9488	24.765
-80.9488	24.765
-80.9488	24.765
-80.9488	24.765
-80.9488	24.765
-80.9488	24.765
-80.9488	24.765
-80.9488	24.765
-80.9488	24.765
-80.9488	24.765
-80.9488	24.765
-80.9488	24.765
-80.9488	24.765
-80.9488	24.765
-80.9488	24.765
-80.9488	24.765
-80.9488	24.765
-80.9488	24.765
-80.9488	24.765
-80.9474	24.7653
-80.9474	24.7653
-80.9474	24.7653
-80.9474	24.7653
-80.9474	24.7653
-80.9571	24.7654
-80.9571	24.7654
-80.9571	24.7654
-80.9571	24.7654
-80.9571	24.7654
-80.9571	24.7654
-80.9571	24.7654
-80.9571	24.7654
-80.9478	24.7654
-80.9478	24.7654
-80.946	24.767
-80.9087	24.7712
-80.8846	24.7907
-81.4922	24.7944
-80.8482	24.8045
-80.8377	24.8077
-80.8377	24.8077
-80.8377	24.8077
-80.8129	24.824
-80.8129	24.824
-80.8129	24.824
-80.8129	24.824
-80.8129	24.824
-80.8116	24.8289
-80.8116	24.8289
-80.8116	24.8289
-80.8116	24.8289
-80.8116	24.8289
-80.8116	24.8289
-80.753	24.842
-80.7476	24.8452
-80.7284	24.8569
-80.7336	24.8571
-80.7336	24.8571
-80.7179	24.8619
-80.7179	24.8619
-80.7179	24.8619
-80.7179	24.8619
-80.7179	24.8619
-80.7179	24.8619
-80.7082	24.8685
-80.6998	24.8761
-80.6998	24.8761
-80.6998	24.8761
-80.6998	24.8761
-80.6998	24.8761
-80.6998	24.8761
-80.6998	24.8761
-80.6998	24.8761
-80.6879	24.8837
-80.6844	24.8858
-80.6844	24.8858
-80.6575	24.899
-80.6575	24.899
-80.6575	24.899
-80.6575	24.899
-80.6575	24.899
-80.6988	24.9034
-80.6988	24.9034
-80.6469	24.9074
-80.6469	24.9074
-80.6469	24.9074
-80.6469	24.9074
-80.6469	24.9074
-80.6469	24.9074
-80.6469	24.9074
-80.6469	24.9074
-80.6469	24.9074
-80.6469	24.9074
-80.6469	24.9074
-80.6469	24.9074
-80.6469	24.9074
-80.6469	24.9074
-80.6469	24.9074
-80.6469	24.9074
-80.6469	24.9074
-80.636	24.916
-80.636	24.916
-80.6362	24.9164
-80.6358	24.9177
-80.6321	24.9224
-80.6274	24.9247
-80.6221	24.9297
-80.6152	24.9346
-80.5996	24.9474
-80.5996	24.9474
-80.5996	24.9474
-80.5996	24.9474
-80.5996	24.9474
-80.5996	24.9474
-80.5996	24.9474
-80.5996	24.9474
-80.5996	24.9474
-80.5996	24.9474
-80.5996	24.9474
-80.5953	24.9506
-80.5885	24.952
-80.5684	24.9602
-80.5692	24.963
-80.5692	24.963
-80.562	24.967
-80.5605	24.9679
-80.563	24.968
-80.563	24.968
-80.563	24.968
-80.5537	24.9755
-80.5537	24.9755
-80.5537	24.9755
-80.5537	24.9755
-80.5537	24.9755
-80.5537	24.9755
-80.5537	24.9755
-80.5537	24.9755
-80.5537	24.9755
-80.549	24.982
-80.549	24.982
-80.548	24.983
-80.5483	24.9837
-80.5492	24.9841
-80.5473	24.9848
-80.549	24.985
-80.549	24.985
-80.548	24.9853
-80.548	24.9853
-80.548	24.9853
-80.548	24.9853
-80.5456	24.9855
-80.548	24.986
-80.5394	24.9924
-80.5328	25.0022
-80.5328	25.0022
-80.5328	25.0022
-80.5328	25.0022
-80.5312	25.0023
-80.5236	25.0049
-80.5221	25.0049
-80.5169	25.0076
-80.517	25.008
-80.5158	25.0095
-80.5115	25.0238
-80.5115	25.0238
-80.5115	25.0238
-80.5115	25.0238
-80.5115	25.0238
-80.5115	25.0238
-80.5115	25.0238
-80.5115	25.0238
-80.5115	25.0238
-80.5115	25.0238
-80.5115	25.0238
-80.5115	25.0238
-80.5095	25.025
-80.4938	25.0252
-80.4938	25.0252
-80.4938	25.0252
-80.4938	25.0252
-80.496	25.0276
-80.4973	25.0336
-80.4973	25.0336
-80.4973	25.0336
-80.4973	25.0336
-80.4973	25.0336
-80.4973	25.0336
-80.4973	25.0336
-80.4973	25.0336
-80.4973	25.0336
-80.4973	25.0336
-80.4973	25.0336
-80.495	25.0407
-80.4943	25.046
-80.4943	25.046
-80.4943	25.046
-80.4943	25.046
-80.4943	25.046
-80.4943	25.046
-80.4943	25.046
-80.4943	25.046
-80.4943	25.046
-80.4734	25.065
-80.4734	25.065
-80.4734	25.065
-80.4734	25.065
-80.4637	25.0719
-80.4615	25.0752
-80.458	25.0777
-80.4428	25.0825
-80.4597	25.0827
-80.4518	25.0844
-80.4521	25.0845
-80.4518	25.0848
-80.4516	25.0849
-80.4532	25.085
-80.4517	25.085
-80.4515	25.0851
-80.4532	25.0864
-80.4383	25.0864
-80.4457	25.0882
-80.4464	25.0885
-80.4446	25.0896
-80.7147	25.0924
-80.4405	25.093
-80.4398	25.093
-80.4395	25.0931
-80.4396	25.0931
-80.4405	25.0932
-80.4405	25.0933
-80.4424	25.0933
-80.4424	25.0933
-80.4424	25.0933
-80.4385	25.0934
-80.4404	25.0934
-80.4404	25.0934
-80.4408	25.0937
-80.44	25.0938
-80.44	25.0938
-80.4401	25.0943
-80.4411	25.095
-80.4378	25.0978
-80.4379	25.0978
-80.4374	25.0979
-80.4376	25.0979
-80.4376	25.0979
-80.4376	25.0979
-80.4376	25.0979
-80.4376	25.0979
-80.4374	25.0979
-80.4377	25.0981
-80.4374	25.0981
-80.4375	25.0983
-80.4363	25.0989
-80.4362	25.0993
-80.4369	25.0994
-80.4369	25.0994
-80.4363	25.0994
-80.4326	25.0995
-80.43	25.1074
-80.4255	25.1106
-80.9474	25.1111
-81.084	25.12
-81.084	25.12
-81.084	25.12
-81.084	25.12
-81.084	25.12
-81.084	25.12
-81.084	25.12
-81.084	25.12
-80.4162	25.1207
-80.4162	25.1207
-80.4162	25.1207
-80.4162	25.1207
-80.4162	25.1207
-80.409	25.1225
-80.409	25.1225
-80.409	25.1225
-80.409	25.1225
-80.409	25.1225
-80.409	25.1225
-80.409	25.1225
-80.409	25.1225
-80.409	25.1225
-80.4143	25.1237
-80.4143	25.1237
-80.4072	25.1239
-80.4072	25.1242
-80.41	25.126
-80.41	25.126
-80.41	25.126
-80.4129	25.1261
-80.5671	25.1273
-81.0851	25.1292
-80.4	25.1325
-81.0791	25.1336
-81.0791	25.1336
-80.4045	25.1345
-80.9486	25.1363
-80.3985	25.1367
-80.4033	25.1369
-80.9403	25.1369
-80.4035	25.1371
-80.4035	25.1371
-80.4035	25.1371
-80.4116	25.1376
-80.9323	25.1378
-80.9718	25.1382
-80.9402	25.1384
-80.9402	25.1384
-80.9402	25.1384
-80.9402	25.1384
-80.9402	25.1384
-80.9402	25.1384
-80.9402	25.1384
-80.9402	25.1384
-80.9402	25.1384
-80.9402	25.1384
-80.9402	25.1384
-80.9402	25.1384
-80.9402	25.1384
-80.9402	25.1384
-80.9402	25.1384
-80.9402	25.1384
-80.9402	25.1384
-80.9402	25.1384
-80.9402	25.1384
-80.9402	25.1384
-80.9402	25.1384
-80.9402	25.1384
-80.9402	25.1384
-80.9402	25.1384
-80.9402	25.1384
-80.9402	25.1384
-80.9402	25.1384
-80.9402	25.1384
-80.9402	25.1384
-80.9402	25.1384
-80.9402	25.1384
-80.9402	25.1384
-80.9402	25.1384
-80.9402	25.1384
-80.9402	25.1384
-80.9402	25.1384
-80.9402	25.1384
-80.9402	25.1384
-80.9402	25.1384
-80.9402	25.1384
-80.9402	25.1384
-80.9402	25.1384
-80.9402	25.1384
-80.9402	25.1384
-80.9402	25.1384
-80.9402	25.1384
-80.9402	25.1384
-80.9402	25.1384
-80.9402	25.1384
-80.9402	25.1384
-80.9402	25.1384
-80.9402	25.1384
-80.9402	25.1384
-80.9402	25.1384
-80.9402	25.1384
-80.9402	25.1384
-80.9402	25.1384
-80.9402	25.1384
-80.9402	25.1384
-80.9402	25.1384
-80.9402	25.1384
-80.9402	25.1384
-80.9402	25.1384
-80.9402	25.1384
-80.9402	25.1384
-80.9402	25.1384
-80.9402	25.1384
-80.9402	25.1384
-80.9402	25.1384
-80.9402	25.1384
-80.9402	25.1384
-80.9402	25.1384
-80.9402	25.1384
-80.9402	25.1384
-80.9402	25.1384
-80.9402	25.1384
-80.9402	25.1384
-80.9402	25.1384
-80.9402	25.1384
-80.9402	25.1384
-80.9402	25.1384
-80.9402	25.1384
-80.9402	25.1384
-80.9402	25.1384
-80.9402	25.1384
-80.9402	25.1384
-80.3983	25.1384
-80.3956	25.1384
-80.396	25.139
-80.396	25.139
-80.3956	25.139
-80.3956	25.139
-80.3956	25.139
-80.3956	25.139
-80.3956	25.139
-80.3956	25.139
-80.3956	25.139
-80.3956	25.139
-80.9313	25.1392
-80.9307	25.1393
-80.3952	25.1398
-80.9378	25.1398
-80.9288	25.1399
-80.3979	25.1404
-80.3953	25.1437
-80.3953	25.1437
-80.9253	25.1441
-80.3969	25.1446
-80.3969	25.1446
-80.3969	25.1446
-80.3969	25.1446
-80.9248	25.1477
-80.9233	25.1485
-80.3895	25.1485
-80.3895	25.1486
-80.3895	25.1488
-80.3893	25.1489
-80.3893	25.1489
-80.3904	25.1489
-80.9228	25.149
-80.9211	25.1501
-80.3899	25.1517
-80.391	25.1547
-80.9156	25.1554
-80.3915	25.159
-80.3898	25.1591
-80.3897	25.1591
-80.385	25.1593
-80.3841	25.1603
-81.1294	25.1603
-81.1294	25.1603
-81.1294	25.1603
-81.1294	25.1603
-81.1294	25.1603
-81.1294	25.1603
-81.1294	25.1603
-81.1294	25.1603
-81.1294	25.1603
-81.1294	25.1603
-81.1294	25.1603
-81.1294	25.1603
-81.1294	25.1603
-81.1294	25.1603
-81.1339	25.1608
-81.1339	25.1608
-81.1339	25.1608
-80.9216	25.1633
-80.9123	25.1634
-80.3816	25.165
-80.3808	25.1656
-80.91	25.168
-80.91	25.168
-80.91	25.168
-80.373	25.173
-80.3683	25.1736
-80.9066	25.1737
-80.3672	25.1737
-80.3672	25.1737
-80.372	25.174
-80.8881	25.1743
-80.8881	25.1743
-80.8881	25.1743
-80.9312	25.1743
-80.3729	25.1744
-80.3664	25.1745
-80.904	25.1761
-80.3733	25.1762
-80.3658	25.1788
-80.3673	25.179
-80.3658	25.1804
-80.8991	25.1813
-80.3653	25.1814
-80.3651	25.1817
-80.8978	25.1826
-80.8978	25.1826
-80.3641	25.1826
-80.3631	25.1839
-80.3883	25.1841
-80.3883	25.1841
-80.8945	25.1862
-80.8939	25.1868
-80.8939	25.1868
-80.8939	25.1868
-80.8939	25.1868
-80.8939	25.1868
-80.8939	25.1868
-80.8939	25.1868
-80.8939	25.1868
-80.8939	25.1868
-80.8939	25.1868
-80.8939	25.1868
-80.8939	25.1868
-80.8939	25.1868
-80.8939	25.1868
-80.8939	25.1868
-80.8939	25.1868
-80.8939	25.1868
-80.8939	25.1868
-80.8939	25.1868
-80.8939	25.1868
-80.8939	25.1868
-80.8939	25.1868
-80.8939	25.1868
-80.8939	25.1868
-80.8939	25.1868
-80.8939	25.1868
-80.8939	25.1868
-80.8939	25.1868
-80.8939	25.1868
-80.8939	25.1868
-80.8939	25.1868
-80.8939	25.1868
-80.8939	25.1868
-80.8939	25.1868
-80.8939	25.1868
-80.8939	25.1868
-80.8939	25.1868
-80.8939	25.1868
-80.8939	25.1868
-80.8939	25.1868
-80.8939	25.1868
-80.8939	25.1868
-80.8939	25.1868
-80.8939	25.1868
-80.8939	25.1868
-80.8939	25.1868
-80.8939	25.1868
-80.8939	25.1868
-80.8939	25.1868
-80.8939	25.1868
-80.8939	25.1868
-80.8939	25.1868
-80.8939	25.1868
-80.8939	25.1868
-80.8939	25.1868
-80.8936	25.187
-80.8936	25.1871
-80.8919	25.1872
-80.8745	25.188
-80.8745	25.188
-80.8745	25.188
-80.8745	25.188
-80.3594	25.1882
-80.8892	25.1889
-80.8892	25.1889
-80.8892	25.1889
-80.8909	25.1897
-80.3569	25.1907
-80.8893	25.1911
-80.3565	25.1917
-80.3565	25.1917
-80.3554	25.1927
-80.3554	25.1927
-80.3554	25.1927
-80.3554	25.1927
-80.3554	25.1927
-80.3554	25.1927
-80.3554	25.1927
-80.3554	25.1927
-80.3554	25.1927
-80.3554	25.1927
-80.3554	25.1927
-80.3554	25.1927
-80.3554	25.1927
-80.8855	25.1939
-80.352	25.1945
-80.8822	25.1959
-80.882	25.1961
-80.8382	25.1964
-80.387	25.1971
-80.387	25.1971
-80.387	25.1971
-80.387	25.1971
-80.8804	25.1972
-80.3506	25.1979
-80.8788	25.1981
-80.344	25.1999
-80.344	25.1999
-80.8751	25.2005
-80.8751	25.2005
-80.8742	25.2012
-80.4197	25.2018
-80.4197	25.2018
-80.8696	25.2042
-80.8696	25.2042
-80.4205	25.2046
-80.8684	25.2049
-80.8641	25.2075
-80.3426	25.2079
-80.3426	25.2079
-80.3426	25.2079
-80.3426	25.2079
-80.3426	25.2079
-80.3426	25.2079
-80.3426	25.2079
-80.8635	25.208
-80.8635	25.208
-80.8635	25.208
-80.8635	25.208
-80.8635	25.208
-80.863	25.2083
-80.8595	25.2103
-80.8574	25.2115
-80.4245	25.2117
-80.856	25.2124
-80.4251	25.2133
-80.8508	25.2144
-80.8508	25.2144
-80.8508	25.2144
-80.8508	25.2144
-80.8508	25.2144
-80.8508	25.2144
-80.8508	25.2144
-80.8508	25.2144
-80.8522	25.2148
-80.8522	25.2148
-80.8522	25.2148
-80.4261	25.2149
-80.3375	25.2169
-80.8455	25.2188
-80.8432	25.2204
-80.3353	25.2208
-81.0824	25.2214
-81.0824	25.2214
-81.0824	25.2214
-81.0824	25.2214
-81.0824	25.2214
-81.0824	25.2214
-81.0824	25.2214
-81.0824	25.2214
-81.0824	25.2214
-81.0824	25.2214
-81.0824	25.2214
-81.0824	25.2214
-80.8409	25.2218
-80.839	25.2228
-80.839	25.2228
-80.4308	25.2241
-80.4306	25.2242
-80.3314	25.2251
-80.3314	25.2255
-80.3295	25.2277
-80.8295	25.2285
-80.8287	25.2293
-80.8282	25.2294
-80.828	25.2295
-80.4319	25.2302
-80.8251	25.2312
-80.821	25.2338
-80.8209	25.2338
-80.3258	25.2342
-80.3251	25.2355
-80.4324	25.2355
-80.3239	25.2374
-80.3239	25.2374
-80.3239	25.2374
-80.3239	25.2374
-80.3239	25.2374
-80.3239	25.2374
-80.3239	25.2374
-80.3239	25.2374
-80.3239	25.2374
-80.3239	25.2374
-80.3239	25.2374
-80.3239	25.2374
-80.3239	25.2374
-80.3239	25.2374
-80.3239	25.2374
-80.3239	25.2374
-80.3239	25.2374
-80.4341	25.2385
-80.8126	25.2389
-80.4342	25.2392
-80.8115	25.2396
-80.8109	25.2399
-80.3214	25.2419
-80.3214	25.2419
-80.8041	25.244
-80.8041	25.244
-80.7996	25.2479
-80.3166	25.251
-80.3164	25.2514
-80.7984	25.2531
-80.7984	25.2531
-80.3152	25.2535
-80.3152	25.2535
-80.3152	25.2535
-80.3152	25.2535
-80.3152	25.2535
-80.3152	25.2535
-80.3152	25.2535
-80.3152	25.2535
-80.7984	25.2546
-80.7984	25.2546
-80.7984	25.2546
-80.7984	25.2546
-80.7984	25.2546
-80.7984	25.2546
-80.7984	25.2546
-80.7984	25.2546
-80.7984	25.2546
-80.7984	25.2546
-80.7984	25.2546
-80.3144	25.2548
-80.3146	25.2548
-80.7984	25.2549
-80.7984	25.2551
-80.3137	25.2563
-80.7984	25.2564
-80.3134	25.2565
-80.3134	25.2565
-80.7984	25.2567
-80.7984	25.2585
-80.3099	25.2654
-80.4399	25.266
-80.7984	25.2666
-80.9101	25.2678
-80.3076	25.2681
-80.7984	25.2687
-80.7984	25.2687
-80.7984	25.2687
-80.7984	25.2687
-80.7984	25.2687
-80.7984	25.2687
-80.7984	25.2687
-80.7984	25.2687
-80.7984	25.2687
-80.7984	25.269
-80.7985	25.2691
-80.7984	25.2706
-80.7984	25.271
-80.7984	25.2715
-80.441	25.2718
-80.7988	25.2732
-80.4418	25.2748
-80.7984	25.2755
-80.7984	25.2756
-80.7984	25.2764
-80.7984	25.2771
-80.2975	25.2774
-80.7984	25.2775
-80.7984	25.2784
-80.7998	25.2824
-80.7984	25.2826
-80.7984	25.2828
-80.7983	25.2834
-80.3302	25.2837
-80.3302	25.2837
-80.3218	25.284
-80.7983	25.2842
-80.314	25.2843
-80.314	25.2843
-80.314	25.2843
-80.314	25.2843
-80.3089	25.2848
-80.3089	25.2848
-80.7984	25.2856
-80.2888	25.2859
-80.3044	25.286
-80.4453	25.2897
-80.4459	25.2899
-80.7984	25.29
-80.7984	25.29
-80.7984	25.29
-80.4454	25.2901
-80.4454	25.2901
-80.4453	25.2905
-80.4453	25.2905
-80.4453	25.2905
-80.2947	25.2932
-80.468	25.2966
-80.289	25.297
-80.7983	25.298
-80.3001	25.2999
-80.4472	25.3001
-80.7983	25.3015
-80.7983	25.3017
-80.4481	25.3022
-80.4885	25.3039
[truncated: 31,213 more rows]
